# Supplementary material for: Population genomic analysis identifies the complex structural variation at the fibromelanosis (FM) locus in chicken
Source: Sci Rep. 2025 Mar 18;15:9239. doi: 10.1038/s41598-025-94250-4 (PMC11920206; doi:10.1038/s41598-025-94250-4)
Supplement: Supplementary file 2 — Supplementary Information 2. [file 41598_2025_94250_MOESM2_ESM.xlsx]

## Sheet: Table S1
Supplementary Table 1: Samples information and relative copy number estimation at the FM locus.
ID	Whole_Genome	DUP1_20_10766772_10894151	INT_20_10894151_1130668651	DUP2_20_11306686_11477501	DUP1/INT	DUP2/INT	DUP1/DUP2	WG/INT	Breed	FM_Genotype	PrjectID	Ref
SX20	15.7607	21.6018	14.8962	22.1852	1.45016	1.48932	0.973703	1.05803	Black_Sumatra	FM_+/-	DRA003951	https://www.ncbi.nlm.nih.gov/pmc/articles/PMC4855759/
S-f3	8.72211	19.0155	9.474	17.3202	2.00712	1.82818	1.09788	0.920636	Silkies	FM_-/-	https://pubmed.ncbi.nlm.nih.gov/32581344/	https://pubmed.ncbi.nlm.nih.gov/32581344/
S-f2	7.16817	15.0809	7.46209	14.046	2.021	1.88231	1.07368	0.960612	Silkies	FM_-/-	https://pubmed.ncbi.nlm.nih.gov/32581344/	https://pubmed.ncbi.nlm.nih.gov/32581344/
SiLK1	9.48991	18.3442	9.52022	18.6294	1.92687	1.95682	0.984691	0.996816	Silkies	FM_-/-	https://pubmed.ncbi.nlm.nih.gov/32581344/	https://pubmed.ncbi.nlm.nih.gov/32581344/
S-m2	8.72185	18.0457	8.59815	16.4696	2.09879	1.91548	1.0957	1.01439	Silkies	FM_-/-	https://pubmed.ncbi.nlm.nih.gov/32581344/	https://pubmed.ncbi.nlm.nih.gov/32581344/
S-m1	9.61619	19.7684	9.45426	18.6831	2.09095	1.97616	1.05809	1.01713	Silkies	FM_-/-	https://pubmed.ncbi.nlm.nih.gov/32581344/	https://pubmed.ncbi.nlm.nih.gov/32581344/
S-f1	8.34112	17.5424	8.1869	16.305	2.14274	1.9916	1.07589	1.01884	Silkies	FM_-/-	https://pubmed.ncbi.nlm.nih.gov/32581344/	https://pubmed.ncbi.nlm.nih.gov/32581344/
YPt637	6.73219	13.917	6.5407	13.088	2.12775	2.00101	1.06334	1.02928	Silkies	FM_-/-	https://pubmed.ncbi.nlm.nih.gov/32581344/	https://pubmed.ncbi.nlm.nih.gov/32581344/
S-m3	9.46368	19.4527	9.17207	17.4832	2.12086	1.90613	1.11265	1.03179	Silkies	FM_-/-	https://pubmed.ncbi.nlm.nih.gov/32581344/	https://pubmed.ncbi.nlm.nih.gov/32581344/
YPt626	6.95686	13.8834	6.69078	13.5621	2.075	2.02698	1.02369	1.03977	Silkies	FM_-/-	https://pubmed.ncbi.nlm.nih.gov/32581344/	https://pubmed.ncbi.nlm.nih.gov/32581344/
YPt638	10.2276	20.9013	9.82385	19.5831	2.12761	1.99342	1.06731	1.0411	Silkies	FM_-/-	https://pubmed.ncbi.nlm.nih.gov/32581344/	https://pubmed.ncbi.nlm.nih.gov/32581344/
YPt640	5.71628	11.6989	5.46801	11.1501	2.13952	2.03915	1.04922	1.0454	Silkies	FM_-/-	https://pubmed.ncbi.nlm.nih.gov/32581344/	https://pubmed.ncbi.nlm.nih.gov/32581344/
YPt641	7.00506	14.657	6.68364	13.5859	2.19297	2.03271	1.07884	1.04809	Silkies	FM_-/-	https://pubmed.ncbi.nlm.nih.gov/32581344/	https://pubmed.ncbi.nlm.nih.gov/32581344/
S6	9.43519	18.6392	8.38538	17.7431	2.22282	2.11596	1.0505	1.1252	Silkies	FM_-/-	https://pubmed.ncbi.nlm.nih.gov/32581344/	https://pubmed.ncbi.nlm.nih.gov/32581344/
Ypt576	6.85948	10.7608	7.06963	10.8178	1.52212	1.53018	0.994731	0.970274	Xingyi_Bantam	FM_+/-	https://pubmed.ncbi.nlm.nih.gov/32581344/	https://pubmed.ncbi.nlm.nih.gov/32581344/
Ypt577	6.9024	10.3803	6.73999	10.1069	1.54011	1.49954	1.02705	1.0241	Xingyi_Bantam	FM_+/-	https://pubmed.ncbi.nlm.nih.gov/32581344/	https://pubmed.ncbi.nlm.nih.gov/32581344/
XSBN	9.8675	14.0141	9.5974	14.4243	1.4602	1.50294	0.971562	1.02814	Xishuangbanna	FM_+/-	https://pubmed.ncbi.nlm.nih.gov/32581344/	https://pubmed.ncbi.nlm.nih.gov/32581344/
NN-0991-000044	17.5837	34.0233	17.8121	34.6672	1.91012	1.94627	0.981426	0.987177	Yeonsan_Ogye	FM_-/-	NN-0991	https://pubmed.ncbi.nlm.nih.gov/36915682/
NN-0991-000041	20.2717	39.5249	20.2204	38.7845	1.9547	1.91809	1.01909	1.00254	Yeonsan_Ogye	FM_-/-	NN-0991	https://pubmed.ncbi.nlm.nih.gov/36915682/
NN-0991-000042	25.4352	46.5978	25.3027	46.8377	1.84161	1.85109	0.994878	1.00524	Yeonsan_Ogye	FM_-/-	NN-0991	https://pubmed.ncbi.nlm.nih.gov/36915682/
NN-0991-000043	23.1857	43.5939	22.817	43.372	1.91059	1.90086	1.00512	1.01616	Yeonsan_Ogye	FM_-/-	NN-0991	https://pubmed.ncbi.nlm.nih.gov/36915682/
NN-0991-000045	26.7703	48.7991	26.3111	48.9976	1.8547	1.86224	0.995949	1.01745	Yeonsan_Ogye	FM_-/-	NN-0991	https://pubmed.ncbi.nlm.nih.gov/36915682/
NN-0991-000049	27.3254	47.887	26.3486	47.9643	1.81744	1.82037	0.998388	1.03707	Yeonsan_Ogye	FM_-/-	NN-0991	https://pubmed.ncbi.nlm.nih.gov/36915682/
NN-0991-000050	18.7729	35.2628	18.0208	35.731	1.95678	1.98276	0.986897	1.04174	Yeonsan_Ogye	FM_-/-	NN-0991	https://pubmed.ncbi.nlm.nih.gov/36915682/
NN-0991-000046	22.3606	32.0278	21.372	31.8802	1.49859	1.49168	1.00463	1.04626	Yeonsan_Ogye	FM_+/-	NN-0991	https://pubmed.ncbi.nlm.nih.gov/36915682/
NN-0991-000048	19.769	36.9343	18.785	36.5192	1.96616	1.94406	1.01137	1.05238	Yeonsan_Ogye	FM_-/-	NN-0991	https://pubmed.ncbi.nlm.nih.gov/36915682/
NN-0991-000047	25.7666	45.9099	24.4167	46.0535	1.88027	1.88615	0.996882	1.05529	Yeonsan_Ogye	FM_-/-	NN-0991	https://pubmed.ncbi.nlm.nih.gov/36915682/
PC093_SILK10	9.15664	19.82	9.95086	18.117	1.99179	1.82065	1.094	0.920186	Silkies	FM_-/-	PRJCA000093	https://www.ncbi.nlm.nih.gov/pmc/articles/PMC8980806/
PC093_SILK9	7.42444	15.5484	7.7468	14.5465	2.00707	1.87774	1.06888	0.958388	Silkies	FM_-/-	PRJCA000093	https://www.ncbi.nlm.nih.gov/pmc/articles/PMC8980806/
PC093_SILK2	9.21866	18.9401	9.133	17.3674	2.07381	1.90161	1.09055	1.00938	Silkies	FM_-/-	PRJCA000093	https://www.ncbi.nlm.nih.gov/pmc/articles/PMC8980806/
PC093_SILK1	10.1423	20.7126	9.95242	19.6779	2.08116	1.9772	1.05258	1.01908	Silkies	FM_-/-	PRJCA000093	https://www.ncbi.nlm.nih.gov/pmc/articles/PMC8980806/
PC093_SILK8	8.77666	18.42	8.60019	17.157	2.14181	1.99496	1.07361	1.02052	Silkies	FM_-/-	PRJCA000093	https://www.ncbi.nlm.nih.gov/pmc/articles/PMC8980806/
PC093_SILK3	9.89926	20.2834	9.6072	18.3269	2.11127	1.90762	1.10676	1.0304	Silkies	FM_-/-	PRJCA000093	https://www.ncbi.nlm.nih.gov/pmc/articles/PMC8980806/
PC093_SILK5	9.23229	18.6289	8.77573	16.9818	2.12277	1.93509	1.09699	1.05203	Silkies	FM_-/-	PRJCA000093	https://www.ncbi.nlm.nih.gov/pmc/articles/PMC8980806/
PC093_SILK4	8.85082	18.0415	8.34856	16.3167	2.16103	1.95443	1.10571	1.06016	Silkies	FM_-/-	PRJCA000093	https://www.ncbi.nlm.nih.gov/pmc/articles/PMC8980806/
PC093_SILK7	9.6625	19.0765	8.60434	18.1724	2.21708	2.112	1.04975	1.12298	Silkies	FM_-/-	PRJCA000093	https://www.ncbi.nlm.nih.gov/pmc/articles/PMC8980806/
PiaoG6	10.6074	17.0639	11.3927	17.4509	1.49779	1.53176	0.977823	0.93107	Piao	FM_+/-	PRJCA001209	https://www.ncbi.nlm.nih.gov/pmc/articles/PMC9170765/
PiaoG9	8.21461	12.9709	8.49381	13.5255	1.5271	1.59239	0.958996	0.967129	Piao	FM_+/-	PRJCA001209	https://www.ncbi.nlm.nih.gov/pmc/articles/PMC9170765/
PiaoG14	8.55329	13.7599	8.7225	13.464	1.57752	1.54359	1.02198	0.980601	Piao	FM_+/-	PRJCA001209	https://www.ncbi.nlm.nih.gov/pmc/articles/PMC9170765/
PiaoG20	9.30324	13.6404	9.47305	14.3669	1.43992	1.51661	0.949432	0.982075	Piao	FM_+/-	PRJCA001209	https://www.ncbi.nlm.nih.gov/pmc/articles/PMC9170765/
PiaoG2	9.18281	18.1354	9.30125	19.4435	1.94978	2.09042	0.932723	0.987267	Piao	FM_-/-	PRJCA001209	https://www.ncbi.nlm.nih.gov/pmc/articles/PMC9170765/
PiaoG18	10.5529	21.55	10.4697	21.8274	2.05832	2.08482	0.987291	1.00795	Piao	FM_-/-	PRJCA001209	https://www.ncbi.nlm.nih.gov/pmc/articles/PMC9170765/
PiaoG8	8.57203	12.5518	8.33964	12.8454	1.50508	1.54028	0.977144	1.02787	Piao	FM_+/-	PRJCA001209	https://www.ncbi.nlm.nih.gov/pmc/articles/PMC9170765/
PiaoG12	9.08698	17.3448	8.77375	18.1261	1.9769	2.06595	0.956896	1.0357	Piao	FM_-/-	PRJCA001209	https://www.ncbi.nlm.nih.gov/pmc/articles/PMC9170765/
PiaoG19	10.7269	20.002	10.0224	21.2518	1.99573	2.12043	0.941191	1.07029	Piao	FM_-/-	PRJCA001209	https://www.ncbi.nlm.nih.gov/pmc/articles/PMC9170765/
PiaoG13	8.64659	15.5993	7.76341	16.4566	2.00934	2.11976	0.947905	1.11376	Piao	FM_-/-	PRJCA001209	https://www.ncbi.nlm.nih.gov/pmc/articles/PMC9170765/
PiaoG16	8.64193	15.2401	7.60945	15.7555	2.00279	2.07052	0.967288	1.13568	Piao	FM_-/-	PRJCA001209	https://www.ncbi.nlm.nih.gov/pmc/articles/PMC9170765/
PiaoG17	9.62512	13.0018	8.13347	13.0213	1.59856	1.60095	0.998502	1.1834	Piao	FM_+/-	PRJCA001209	https://www.ncbi.nlm.nih.gov/pmc/articles/PMC9170765/
PC062_Broiler241	11.1045	12.3915	13.1009	11.2555	0.945851	0.859139	1.10093	0.847615	Broiler	WT_+/+	PRJCA009062	https://ngdc.cncb.ac.cn/bioproject/browse/PRJCA009062
PC062_Broiler263	13.7092	14.3296	15.3611	14.8178	0.93285	0.964631	0.967053	0.892462	Broiler	WT_+/+	PRJCA009062	https://ngdc.cncb.ac.cn/bioproject/browse/PRJCA009062
PC062_Broiler146	9.94784	10.3054	10.9688	10.2295	0.939519	0.9326	1.00742	0.906922	Broiler	WT_+/+	PRJCA009062	https://ngdc.cncb.ac.cn/bioproject/browse/PRJCA009062
PC062_Broiler117	8.9751	8.9787	9.73897	9.3893	0.921935	0.964096	0.956269	0.921565	Broiler	WT_+/+	PRJCA009062	https://ngdc.cncb.ac.cn/bioproject/browse/PRJCA009062
PC062_Broiler154	9.31669	9.24574	9.89838	9.56873	0.934066	0.966697	0.966245	0.941234	Broiler	WT_+/+	PRJCA009062	https://ngdc.cncb.ac.cn/bioproject/browse/PRJCA009062
PC062_Broiler343	9.16937	9.02018	9.64858	9.7695	0.934871	1.01253	0.9233	0.950334	Broiler	WT_+/+	PRJCA009062	https://ngdc.cncb.ac.cn/bioproject/browse/PRJCA009062
PC062_Broiler143	8.38982	8.18744	8.74755	8.18748	0.93597	0.935974	0.999995	0.959105	Broiler	WT_+/+	PRJCA009062	https://ngdc.cncb.ac.cn/bioproject/browse/PRJCA009062
PC062_Broiler147	10.0743	9.91256	10.4881	10.9853	0.945124	1.04741	0.902348	0.96055	Broiler	WT_+/+	PRJCA009062	https://ngdc.cncb.ac.cn/bioproject/browse/PRJCA009062
PC062_Broiler132	9.25912	8.94439	9.5891	9.56856	0.932766	0.997858	0.934769	0.965588	Broiler	WT_+/+	PRJCA009062	https://ngdc.cncb.ac.cn/bioproject/browse/PRJCA009062
PC062_Broiler321	12.1463	11.7365	12.5518	12.568	0.935045	1.00129	0.93384	0.967698	Broiler	WT_+/+	PRJCA009062	https://ngdc.cncb.ac.cn/bioproject/browse/PRJCA009062
PC062_Broiler353	8.93622	8.47197	9.19548	9.38842	0.921319	1.02098	0.902385	0.971806	Broiler	WT_+/+	PRJCA009062	https://ngdc.cncb.ac.cn/bioproject/browse/PRJCA009062
PC062_Broiler357	11.2343	10.6011	11.5096	11.8274	0.921066	1.02761	0.896317	0.976081	Broiler	WT_+/+	PRJCA009062	https://ngdc.cncb.ac.cn/bioproject/browse/PRJCA009062
PC062_Broiler151	8.99152	8.63318	9.1897	9.3538	0.939441	1.01786	0.92296	0.978435	Broiler	WT_+/+	PRJCA009062	https://ngdc.cncb.ac.cn/bioproject/browse/PRJCA009062
PC062_Broiler211	9.30199	8.91973	9.49748	9.66439	0.939168	1.01757	0.922948	0.979417	Broiler	WT_+/+	PRJCA009062	https://ngdc.cncb.ac.cn/bioproject/browse/PRJCA009062
PC062_Broiler294	10.2826	9.70897	10.4711	10.4397	0.927216	0.997001	0.930005	0.981997	Broiler	WT_+/+	PRJCA009062	https://ngdc.cncb.ac.cn/bioproject/browse/PRJCA009062
PC062_Broiler172	9.67254	9.10695	9.83733	9.72368	0.925754	0.988447	0.936574	0.983249	Broiler	WT_+/+	PRJCA009062	https://ngdc.cncb.ac.cn/bioproject/browse/PRJCA009062
PC062_Broiler128	10.0011	9.55157	10.1476	10.259	0.941264	1.01098	0.931043	0.985562	Broiler	WT_+/+	PRJCA009062	https://ngdc.cncb.ac.cn/bioproject/browse/PRJCA009062
PC062_Broiler348	11.1775	10.4596	11.3094	11.5763	0.924859	1.0236	0.903536	0.988339	Broiler	WT_+/+	PRJCA009062	https://ngdc.cncb.ac.cn/bioproject/browse/PRJCA009062
PC062_Broiler367	9.41943	8.85516	9.52069	9.64183	0.930096	1.01272	0.918411	0.989364	Broiler	WT_+/+	PRJCA009062	https://ngdc.cncb.ac.cn/bioproject/browse/PRJCA009062
PC062_Broiler029	9.37002	8.91592	9.45154	8.91903	0.94333	0.943659	0.999651	0.991374	Broiler	WT_+/+	PRJCA009062	https://ngdc.cncb.ac.cn/bioproject/browse/PRJCA009062
PC062_Broiler345	10.7882	9.95112	10.8747	10.8743	0.915071	0.999963	0.915104	0.992044	Broiler	WT_+/+	PRJCA009062	https://ngdc.cncb.ac.cn/bioproject/browse/PRJCA009062
PC062_Broiler366	9.1459	8.70919	9.21787	9.25271	0.944816	1.00378	0.941258	0.992192	Broiler	WT_+/+	PRJCA009062	https://ngdc.cncb.ac.cn/bioproject/browse/PRJCA009062
PC062_Broiler277	10.2945	9.51749	10.3697	10.5282	0.917817	1.01528	0.904	0.992748	Broiler	WT_+/+	PRJCA009062	https://ngdc.cncb.ac.cn/bioproject/browse/PRJCA009062
PC062_Broiler319	10.2922	9.55673	10.3588	10.7719	0.922571	1.03988	0.887191	0.993575	Broiler	WT_+/+	PRJCA009062	https://ngdc.cncb.ac.cn/bioproject/browse/PRJCA009062
PC062_Broiler207	9.20127	8.63341	9.25585	9.39402	0.932752	1.01493	0.919033	0.994103	Broiler	WT_+/+	PRJCA009062	https://ngdc.cncb.ac.cn/bioproject/browse/PRJCA009062
PC062_Broiler157	8.28804	7.76099	8.32058	8.09846	0.932746	0.973305	0.958329	0.996089	Broiler	WT_+/+	PRJCA009062	https://ngdc.cncb.ac.cn/bioproject/browse/PRJCA009062
PC062_Broiler125	9.10961	8.54283	9.14144	9.18695	0.934517	1.00498	0.929888	0.996518	Broiler	WT_+/+	PRJCA009062	https://ngdc.cncb.ac.cn/bioproject/browse/PRJCA009062
PC062_Broiler159	9.34021	8.64888	9.36346	9.09077	0.923684	0.970877	0.951391	0.997517	Broiler	WT_+/+	PRJCA009062	https://ngdc.cncb.ac.cn/bioproject/browse/PRJCA009062
PC062_Broiler210	11.9021	11.2827	11.9295	12.003	0.945781	1.00616	0.93999	0.997699	Broiler	WT_+/+	PRJCA009062	https://ngdc.cncb.ac.cn/bioproject/browse/PRJCA009062
PC062_Broiler387	8.98147	8.41794	8.99483	8.66702	0.935864	0.963556	0.971261	0.998515	Broiler	WT_+/+	PRJCA009062	https://ngdc.cncb.ac.cn/bioproject/browse/PRJCA009062
PC062_Broiler288	9.8812	9.21726	9.89212	9.86988	0.931778	0.997752	0.933878	0.998897	Broiler	WT_+/+	PRJCA009062	https://ngdc.cncb.ac.cn/bioproject/browse/PRJCA009062
PC062_Broiler354	10.4677	9.82825	10.4687	10.8891	0.938822	1.04016	0.902577	0.999907	Broiler	WT_+/+	PRJCA009062	https://ngdc.cncb.ac.cn/bioproject/browse/PRJCA009062
PC062_Broiler268	11.9808	11.2738	11.9544	12.0037	0.943067	1.00412	0.939194	1.00221	Broiler	WT_+/+	PRJCA009062	https://ngdc.cncb.ac.cn/bioproject/browse/PRJCA009062
PC062_Broiler244	9.65419	8.97018	9.63096	9.97062	0.93139	1.03527	0.899661	1.00241	Broiler	WT_+/+	PRJCA009062	https://ngdc.cncb.ac.cn/bioproject/browse/PRJCA009062
PC062_Broiler305	10.3241	9.40336	10.2911	10.5212	0.913737	1.02236	0.893754	1.0032	Broiler	WT_+/+	PRJCA009062	https://ngdc.cncb.ac.cn/bioproject/browse/PRJCA009062
PC062_Broiler228	10.7899	9.89664	10.726	11.0535	0.922678	1.03053	0.89534	1.00596	Broiler	WT_+/+	PRJCA009062	https://ngdc.cncb.ac.cn/bioproject/browse/PRJCA009062
PC062_Broiler142	8.48594	7.86659	8.42778	8.23295	0.933412	0.976882	0.955501	1.0069	Broiler	WT_+/+	PRJCA009062	https://ngdc.cncb.ac.cn/bioproject/browse/PRJCA009062
PC062_Broiler304	11.3429	10.4184	11.2632	11.4934	0.924995	1.02044	0.906468	1.00707	Broiler	WT_+/+	PRJCA009062	https://ngdc.cncb.ac.cn/bioproject/browse/PRJCA009062
PC062_Broiler136	9.53455	8.71166	9.44078	9.17803	0.922769	0.972169	0.949186	1.00993	Broiler	WT_+/+	PRJCA009062	https://ngdc.cncb.ac.cn/bioproject/browse/PRJCA009062
PC062_Broiler182	11.9049	11.0951	11.7713	11.8146	0.942555	1.00368	0.939101	1.01135	Broiler	WT_+/+	PRJCA009062	https://ngdc.cncb.ac.cn/bioproject/browse/PRJCA009062
PC062_Broiler342	10.9201	10.0453	10.7976	11.085	0.930327	1.02662	0.906207	1.01135	Broiler	WT_+/+	PRJCA009062	https://ngdc.cncb.ac.cn/bioproject/browse/PRJCA009062
PC062_Broiler417	10.4168	9.58251	10.2968	10.125	0.93063	0.983315	0.946421	1.01165	Broiler	WT_+/+	PRJCA009062	https://ngdc.cncb.ac.cn/bioproject/browse/PRJCA009062
PC062_Broiler372	9.16104	8.4639	9.02886	9.27527	0.937427	1.02729	0.912523	1.01464	Broiler	WT_+/+	PRJCA009062	https://ngdc.cncb.ac.cn/bioproject/browse/PRJCA009062
PC062_Broiler330	10.5962	9.60987	10.4305	10.7389	0.921324	1.02957	0.894865	1.01588	Broiler	WT_+/+	PRJCA009062	https://ngdc.cncb.ac.cn/bioproject/browse/PRJCA009062
PC062_Broiler074	8.97027	8.25045	8.82732	8.89559	0.934649	1.00773	0.927476	1.01619	Broiler	WT_+/+	PRJCA009062	https://ngdc.cncb.ac.cn/bioproject/browse/PRJCA009062
PC062_Broiler359	9.5266	8.58453	9.37252	9.95121	0.915925	1.06174	0.862662	1.01644	Broiler	WT_+/+	PRJCA009062	https://ngdc.cncb.ac.cn/bioproject/browse/PRJCA009062
PC062_Broiler327	10.4281	9.4722	10.2587	10.4853	0.923333	1.02209	0.903379	1.01651	Broiler	WT_+/+	PRJCA009062	https://ngdc.cncb.ac.cn/bioproject/browse/PRJCA009062
PC062_Broiler310	13.3444	12.3935	13.1125	13.3206	0.945167	1.01587	0.930401	1.01768	Broiler	WT_+/+	PRJCA009062	https://ngdc.cncb.ac.cn/bioproject/browse/PRJCA009062
PC062_Broiler144	9.25244	8.35135	9.0797	8.9958	0.919783	0.99076	0.928361	1.01902	Broiler	WT_+/+	PRJCA009062	https://ngdc.cncb.ac.cn/bioproject/browse/PRJCA009062
PC062_Broiler331	10.2558	9.44776	10.0626	10.3078	0.938898	1.02437	0.916564	1.0192	Broiler	WT_+/+	PRJCA009062	https://ngdc.cncb.ac.cn/bioproject/browse/PRJCA009062
PC062_Broiler259	10.8757	9.80022	10.6419	10.976	0.920909	1.03139	0.892877	1.02197	Broiler	WT_+/+	PRJCA009062	https://ngdc.cncb.ac.cn/bioproject/browse/PRJCA009062
PC062_Broiler326	9.15417	8.30336	8.95399	9.08639	0.927336	1.01479	0.913824	1.02236	Broiler	WT_+/+	PRJCA009062	https://ngdc.cncb.ac.cn/bioproject/browse/PRJCA009062
PC062_Broiler229	9.24736	8.52399	9.03322	9.32931	0.943627	1.03278	0.913679	1.02371	Broiler	WT_+/+	PRJCA009062	https://ngdc.cncb.ac.cn/bioproject/browse/PRJCA009062
PC062_Broiler134	8.90751	8.01906	8.69289	8.53428	0.922485	0.981754	0.939629	1.02469	Broiler	WT_+/+	PRJCA009062	https://ngdc.cncb.ac.cn/bioproject/browse/PRJCA009062
PC062_Broiler285	9.98258	9.17242	9.72114	10.0376	0.943554	1.03255	0.913806	1.02689	Broiler	WT_+/+	PRJCA009062	https://ngdc.cncb.ac.cn/bioproject/browse/PRJCA009062
PC062_Broiler212	9.31616	8.54709	9.0599	9.4164	0.943398	1.03935	0.907681	1.02828	Broiler	WT_+/+	PRJCA009062	https://ngdc.cncb.ac.cn/bioproject/browse/PRJCA009062
PC062_Broiler355	10.007	9.07713	9.73121	10.0955	0.932785	1.03744	0.899126	1.02834	Broiler	WT_+/+	PRJCA009062	https://ngdc.cncb.ac.cn/bioproject/browse/PRJCA009062
PC062_Broiler341	9.53857	8.64215	9.26797	9.57083	0.932475	1.03268	0.902968	1.0292	Broiler	WT_+/+	PRJCA009062	https://ngdc.cncb.ac.cn/bioproject/browse/PRJCA009062
PC062_Broiler045	10.5696	9.67377	10.2467	10.27	0.944086	1.00227	0.941944	1.03151	Broiler	WT_+/+	PRJCA009062	https://ngdc.cncb.ac.cn/bioproject/browse/PRJCA009062
PC062_Broiler075	9.16133	8.30135	8.87714	8.64026	0.935138	0.973316	0.960775	1.03201	Broiler	WT_+/+	PRJCA009062	https://ngdc.cncb.ac.cn/bioproject/browse/PRJCA009062
PC062_Broiler069	10.126	9.20067	9.80193	9.90486	0.938659	1.0105	0.928905	1.03306	Broiler	WT_+/+	PRJCA009062	https://ngdc.cncb.ac.cn/bioproject/browse/PRJCA009062
PC062_Broiler247	8.38998	7.50897	8.0895	8.3127	0.928237	1.02759	0.903313	1.03714	Broiler	WT_+/+	PRJCA009062	https://ngdc.cncb.ac.cn/bioproject/browse/PRJCA009062
PC062_Broiler054	9.4992	8.48767	9.11775	9.0028	0.930895	0.987393	0.942781	1.04184	Broiler	WT_+/+	PRJCA009062	https://ngdc.cncb.ac.cn/bioproject/browse/PRJCA009062
PC062_Broiler289	10.6836	9.54238	10.204	10.4696	0.935161	1.02603	0.911437	1.04701	Broiler	WT_+/+	PRJCA009062	https://ngdc.cncb.ac.cn/bioproject/browse/PRJCA009062
PC062_Broiler072	10.2219	9.19215	9.76225	9.65635	0.941602	0.989152	0.951928	1.04708	Broiler	WT_+/+	PRJCA009062	https://ngdc.cncb.ac.cn/bioproject/browse/PRJCA009062
PC062_Broiler320	9.42992	8.26771	8.99068	9.12977	0.919587	1.01547	0.905577	1.04886	Broiler	WT_+/+	PRJCA009062	https://ngdc.cncb.ac.cn/bioproject/browse/PRJCA009062
PC062_Broiler423	9.29159	8.33857	8.84032	8.67891	0.943243	0.981742	0.960785	1.05105	Broiler	WT_+/+	PRJCA009062	https://ngdc.cncb.ac.cn/bioproject/browse/PRJCA009062
PC062_Broiler425	9.49288	8.51121	9.00953	9.20077	0.94469	1.02123	0.925054	1.05365	Broiler	WT_+/+	PRJCA009062	https://ngdc.cncb.ac.cn/bioproject/browse/PRJCA009062
PC062_Broiler215	11.4744	10.2045	10.8251	11.4376	0.94267	1.05658	0.892189	1.05998	Broiler	WT_+/+	PRJCA009062	https://ngdc.cncb.ac.cn/bioproject/browse/PRJCA009062
PC062_Broiler299	12.5364	11.0789	11.7669	11.8818	0.941531	1.00976	0.932426	1.0654	Broiler	WT_+/+	PRJCA009062	https://ngdc.cncb.ac.cn/bioproject/browse/PRJCA009062
XCBB_M4	16.8144	24.6585	17.2034	24.4925	1.43335	1.4237	1.00678	0.977388	Xichuan_Black_bone	FM_+/-	PRJCA012571	https://www.ncbi.nlm.nih.gov/pmc/articles/PMC9952073/
XCBB_F2	18.6819	27.7321	18.9109	27.8071	1.46646	1.47043	0.997303	0.987891	Xichuan_Black_bone	FM_+/-	PRJCA012571	https://www.ncbi.nlm.nih.gov/pmc/articles/PMC9952073/
XCBB_F4	18.836	27.8334	18.7599	27.8723	1.48366	1.48574	0.998604	1.00406	Xichuan_Black_bone	FM_+/-	PRJCA012571	https://www.ncbi.nlm.nih.gov/pmc/articles/PMC9952073/
XCBB_F3	16.6883	24.8428	16.5547	25.3816	1.50065	1.5332	0.978772	1.00807	Xichuan_Black_bone	FM_+/-	PRJCA012571	https://www.ncbi.nlm.nih.gov/pmc/articles/PMC9952073/
XCBB_M1	17.0718	32.4798	16.8405	33.4977	1.92867	1.98912	0.969613	1.01373	Xichuan_Black_bone	FM_-/-	PRJCA012571	https://www.ncbi.nlm.nih.gov/pmc/articles/PMC9952073/
XCBB_F5	13.1197	19.5247	12.8041	18.8834	1.52488	1.47479	1.03396	1.02465	Xichuan_Black_bone	FM_+/-	PRJCA012571	https://www.ncbi.nlm.nih.gov/pmc/articles/PMC9952073/
XCBB_M2	17.3739	24.5971	16.7319	24.907	1.47007	1.48859	0.987558	1.03837	Xichuan_Black_bone	FM_+/-	PRJCA012571	https://www.ncbi.nlm.nih.gov/pmc/articles/PMC9952073/
XCBB_M3	18.6186	26.3491	17.7912	27.2001	1.48102	1.52885	0.968713	1.04651	Xichuan_Black_bone	FM_+/-	PRJCA012571	https://www.ncbi.nlm.nih.gov/pmc/articles/PMC9952073/
pl_SE_0027	17.1816	31.9466	16.4074	31.1411	1.94708	1.89799	1.02587	1.04719	Unknown	FM_-/-	PRJEB23803	https://www.ncbi.nlm.nih.gov/bioproject/PRJEB23803/
Alsacienne_DC	6.9339	6.77982	7.2125	6.62557	0.94001	0.918623	1.02328	0.961373	Alsacienne	WT_+/+	PRJEB25675	https://www.ncbi.nlm.nih.gov/bioproject/?term=PRJEB25675
Auraucana_DC	7.39075	7.487	7.75783	7.02431	0.965089	0.905448	1.06587	0.952683	Araucana	WT_+/+	PRJEB25675	https://www.ncbi.nlm.nih.gov/bioproject/?term=PRJEB25675
Barnevelder880	28.5688	27.0673	28.1082	28.0203	0.962968	0.996873	0.965989	1.01639	Barnevelder	WT_+/+	PRJEB34245	https://www.ncbi.nlm.nih.gov/bioproject/?term=PRJEB34245
Barnevelder881	33.4146	32.7691	32.7326	32.0941	1.00112	0.980493	1.02103	1.02084	Barnevelder	WT_+/+	PRJEB34245	https://www.ncbi.nlm.nih.gov/bioproject/?term=PRJEB34245
Barnevelder883	19.4038	19.1464	18.9276	18.851	1.01156	0.995953	1.01567	1.02516	Barnevelder	WT_+/+	PRJEB34245	https://www.ncbi.nlm.nih.gov/bioproject/?term=PRJEB34245
Barnevelder882	8.67775	8.39395	8.20467	8.52746	1.02307	1.03934	0.984344	1.05766	Barnevelder	WT_+/+	PRJEB34245	https://www.ncbi.nlm.nih.gov/bioproject/?term=PRJEB34245
Feech1706	10.3282	15.5392	10.6819	16.3909	1.45472	1.53446	0.948038	0.966888	Unknown	FM_+/-	PRJEB36674	https://www.ncbi.nlm.nih.gov/bioproject/?term=PRJEB36674
SAMEA13389697	4.46121	5.19821	4.83467	4.81462	1.07519	0.995853	1.07967	0.922754	Cobb	WT_+/+	PRJEB45273	https://www.ncbi.nlm.nih.gov/bioproject/?term=PRJEB45273
SAMEA13389075	5.6841	6.3509	5.97053	5.96502	1.06371	0.999077	1.06469	0.952026	Cobb	WT_+/+	PRJEB45273	https://www.ncbi.nlm.nih.gov/bioproject/?term=PRJEB45273
SAMEA13389685	8.52651	8.58139	8.91233	8.91343	0.962867	1.00012	0.962748	0.95671	Cobb	WT_+/+	PRJEB45273	https://www.ncbi.nlm.nih.gov/bioproject/?term=PRJEB45273
SAMEA13389124	11.0664	12.3522	11.5087	11.7139	1.07329	1.01783	1.05449	0.961569	Cobb	WT_+/+	PRJEB45273	https://www.ncbi.nlm.nih.gov/bioproject/?term=PRJEB45273
SAMEA13389405	4.36799	5.03744	4.53621	4.60878	1.1105	1.016	1.09301	0.962916	Cobb	WT_+/+	PRJEB45273	https://www.ncbi.nlm.nih.gov/bioproject/?term=PRJEB45273
SAMEA13389437	9.55163	9.86771	9.90805	10.0923	0.995929	1.0186	0.977746	0.964027	Cobb	WT_+/+	PRJEB45273	https://www.ncbi.nlm.nih.gov/bioproject/?term=PRJEB45273
SAMEA13389532	10.7815	11.9067	11.1749	11.3402	1.06549	1.01479	1.04996	0.964792	Cobb	WT_+/+	PRJEB45273	https://www.ncbi.nlm.nih.gov/bioproject/?term=PRJEB45273
SAMEA13389107	10.0414	10.296	10.3773	10.5756	0.992166	1.01911	0.973562	0.967628	Cobb	WT_+/+	PRJEB45273	https://www.ncbi.nlm.nih.gov/bioproject/?term=PRJEB45273
SAMEA13389401	18.0814	18.6211	18.6833	18.9774	0.996671	1.01574	0.981225	0.967785	Cobb	WT_+/+	PRJEB45273	https://www.ncbi.nlm.nih.gov/bioproject/?term=PRJEB45273
SAMEA13389247	5.30111	5.62063	5.43956	5.5397	1.03329	1.01841	1.01461	0.974548	Cobb	WT_+/+	PRJEB45273	https://www.ncbi.nlm.nih.gov/bioproject/?term=PRJEB45273
SAMEA13389726	11.6973	12.2874	11.8799	12.0511	1.0343	1.01441	1.01961	0.984627	Cobb	WT_+/+	PRJEB45273	https://www.ncbi.nlm.nih.gov/bioproject/?term=PRJEB45273
SAMEA13389557	18.0107	18.4229	18.2548	18.2788	1.00921	1.00131	1.00788	0.98663	Cobb	WT_+/+	PRJEB45273	https://www.ncbi.nlm.nih.gov/bioproject/?term=PRJEB45273
SAMEA13389748	8.22374	8.50359	8.31847	8.31637	1.02225	0.999748	1.02251	0.988612	Cobb	WT_+/+	PRJEB45273	https://www.ncbi.nlm.nih.gov/bioproject/?term=PRJEB45273
SAMEA13389325	4.23132	4.44574	4.25088	4.29451	1.04584	1.01026	1.03521	0.995399	Cobb	WT_+/+	PRJEB45273	https://www.ncbi.nlm.nih.gov/bioproject/?term=PRJEB45273
SAMEA13389359	9.40044	9.65561	9.40015	9.43372	1.02718	1.00357	1.02352	1.00003	Cobb	WT_+/+	PRJEB45273	https://www.ncbi.nlm.nih.gov/bioproject/?term=PRJEB45273
SAMEA13389569	18.6749	18.5857	18.6634	18.7963	0.995837	1.00712	0.988796	1.00062	Cobb	WT_+/+	PRJEB45273	https://www.ncbi.nlm.nih.gov/bioproject/?term=PRJEB45273
SAMEA13389527	10.4261	10.4043	10.4181	10.4458	0.998675	1.00266	0.996027	1.00076	Cobb	WT_+/+	PRJEB45273	https://www.ncbi.nlm.nih.gov/bioproject/?term=PRJEB45273
SAMEA13389460	7.07665	7.08229	7.06834	7.14883	1.00197	1.01139	0.990692	1.00118	Cobb	WT_+/+	PRJEB45273	https://www.ncbi.nlm.nih.gov/bioproject/?term=PRJEB45273
SAMEA13389361	10.8097	11.2686	10.749	10.9251	1.04834	1.01638	1.03144	1.00564	Cobb	WT_+/+	PRJEB45273	https://www.ncbi.nlm.nih.gov/bioproject/?term=PRJEB45273
SAMEA13389048	11.9794	12.8224	11.9044	12.0652	1.07711	1.01351	1.06276	1.0063	Cobb	WT_+/+	PRJEB45273	https://www.ncbi.nlm.nih.gov/bioproject/?term=PRJEB45273
SAMEA13389100	17.0015	17.3509	16.8507	16.9271	1.02968	1.00453	1.02504	1.00895	Cobb	WT_+/+	PRJEB45273	https://www.ncbi.nlm.nih.gov/bioproject/?term=PRJEB45273
SAMEA13389769	10.1897	9.68744	10.0852	10.0715	0.96056	0.998642	0.961867	1.01036	Cobb	WT_+/+	PRJEB45273	https://www.ncbi.nlm.nih.gov/bioproject/?term=PRJEB45273
SAMEA13389684	19.5655	20.7695	19.3588	19.6474	1.07287	1.01491	1.05711	1.01068	Cobb	WT_+/+	PRJEB45273	https://www.ncbi.nlm.nih.gov/bioproject/?term=PRJEB45273
SAMEA13389453	16.5564	16.4825	16.3714	16.458	1.00679	1.00529	1.00149	1.0113	Cobb	WT_+/+	PRJEB45273	https://www.ncbi.nlm.nih.gov/bioproject/?term=PRJEB45273
SAMEA13389242	10.9897	11.3836	10.8582	11.079	1.04839	1.02033	1.02749	1.01211	Cobb	WT_+/+	PRJEB45273	https://www.ncbi.nlm.nih.gov/bioproject/?term=PRJEB45273
SAMEA13389742	6.72505	6.99462	6.63504	6.6114	1.05419	0.996437	1.05796	1.01357	Cobb	WT_+/+	PRJEB45273	https://www.ncbi.nlm.nih.gov/bioproject/?term=PRJEB45273
SAMEA13389812	9.84429	9.65247	9.70079	9.81584	0.995019	1.01186	0.983356	1.01479	Cobb	WT_+/+	PRJEB45273	https://www.ncbi.nlm.nih.gov/bioproject/?term=PRJEB45273
SAMEA13389534	15.6878	16.2027	15.4025	15.7067	1.05195	1.01975	1.03158	1.01852	Cobb	WT_+/+	PRJEB45273	https://www.ncbi.nlm.nih.gov/bioproject/?term=PRJEB45273
SAMEA13389815	6.2606	6.74955	6.13844	6.25289	1.09955	1.01864	1.07943	1.0199	Cobb	WT_+/+	PRJEB45273	https://www.ncbi.nlm.nih.gov/bioproject/?term=PRJEB45273
SAMEA13389709	17.9924	17.7213	17.6316	17.7443	1.00509	1.00639	0.998704	1.02046	Cobb	WT_+/+	PRJEB45273	https://www.ncbi.nlm.nih.gov/bioproject/?term=PRJEB45273
SAMEA13389435	9.76225	9.67197	9.55125	9.57013	1.01264	1.00198	1.01064	1.02209	Cobb	WT_+/+	PRJEB45273	https://www.ncbi.nlm.nih.gov/bioproject/?term=PRJEB45273
SAMEA13389371	11.4705	11.1363	11.2169	11.39	0.992814	1.01543	0.977726	1.02261	Cobb	WT_+/+	PRJEB45273	https://www.ncbi.nlm.nih.gov/bioproject/?term=PRJEB45273
SAMEA13389423	17.8684	17.0038	17.3514	17.6077	0.979967	1.01477	0.965703	1.0298	Cobb	WT_+/+	PRJEB45273	https://www.ncbi.nlm.nih.gov/bioproject/?term=PRJEB45273
SAMEA13389545	15.7233	15.1092	15.1862	15.1752	0.99493	0.999276	0.995651	1.03537	Cobb	WT_+/+	PRJEB45273	https://www.ncbi.nlm.nih.gov/bioproject/?term=PRJEB45273
SAMEA13389105	7.63349	7.38206	7.37143	7.49178	1.00144	1.01633	0.985355	1.03555	Cobb	WT_+/+	PRJEB45273	https://www.ncbi.nlm.nih.gov/bioproject/?term=PRJEB45273
SAMEA13389547	9.09392	9.2287	8.74347	8.77719	1.0555	1.00386	1.05144	1.04008	Cobb	WT_+/+	PRJEB45273	https://www.ncbi.nlm.nih.gov/bioproject/?term=PRJEB45273
SAMEA13389362	12.9925	12.9915	12.3031	12.2459	1.05595	0.995351	1.06089	1.05604	Cobb	WT_+/+	PRJEB45273	https://www.ncbi.nlm.nih.gov/bioproject/?term=PRJEB45273
Kadaknath_14018984	24.259	43.1536	23.164	41.9984	1.86296	1.81309	1.02751	1.04727	Kadaknath	FM_-/-	PRJEB51457	https://www.ncbi.nlm.nih.gov/bioproject/?term=PRJEB51457
Kadaknath_14018981	24.136	42.3128	23.0354	43.0442	1.83686	1.86861	0.983008	1.04778	Kadaknath	FM_-/-	PRJEB51457	https://www.ncbi.nlm.nih.gov/bioproject/?term=PRJEB51457
Kadaknath_14018974	27.1758	47.4742	25.8162	46.9519	1.83893	1.8187	1.01112	1.05266	Kadaknath	FM_-/-	PRJEB51457	https://www.ncbi.nlm.nih.gov/bioproject/?term=PRJEB51457
Kadaknath_14018977	23.923	41.5209	22.7077	40.8578	1.82849	1.79929	1.01623	1.05352	Kadaknath	FM_-/-	PRJEB51457	https://www.ncbi.nlm.nih.gov/bioproject/?term=PRJEB51457
Kadaknath_14018980	24.4146	42.1839	22.9181	42.7415	1.84064	1.86497	0.986954	1.0653	Kadaknath	FM_-/-	PRJEB51457	https://www.ncbi.nlm.nih.gov/bioproject/?term=PRJEB51457
Kadaknath_14018983	24.202	43.2341	22.7131	42.0691	1.90349	1.8522	1.02769	1.06555	Kadaknath	FM_-/-	PRJEB51457	https://www.ncbi.nlm.nih.gov/bioproject/?term=PRJEB51457
Kadaknath_14018978	22.8161	40.1861	21.3884	39.5317	1.87887	1.84828	1.01655	1.06675	Kadaknath	FM_-/-	PRJEB51457	https://www.ncbi.nlm.nih.gov/bioproject/?term=PRJEB51457
Kadaknath_14018979	41.2267	74.6845	38.5558	74.2288	1.93705	1.92523	1.00614	1.06927	Kadaknath	FM_-/-	PRJEB51457	https://www.ncbi.nlm.nih.gov/bioproject/?term=PRJEB51457
Kadaknath_14018975	25.5373	43.6072	23.8415	43.9367	1.82905	1.84287	0.992501	1.07113	Kadaknath	FM_-/-	PRJEB51457	https://www.ncbi.nlm.nih.gov/bioproject/?term=PRJEB51457
P027_Game25	13.6602	13.6419	13.7261	13.7532	0.993866	1.00197	0.991907	0.995199	Banna_Game	WT_+/+	PRJNA1015027	https://www.ncbi.nlm.nih.gov/bioproject/?term=PRJNA1015027
P027_Game32	14.545	14.1534	14.5911	14.6609	0.970002	1.00478	0.965384	0.996841	Banna_Game	WT_+/+	PRJNA1015027	https://www.ncbi.nlm.nih.gov/bioproject/?term=PRJNA1015027
P027_Game27	12.6952	12.3105	12.6626	12.4697	0.972194	0.984766	0.987233	1.00257	Banna_Game	WT_+/+	PRJNA1015027	https://www.ncbi.nlm.nih.gov/bioproject/?term=PRJNA1015027
P027_Game31	16.5236	16.3336	16.4401	16.408	0.993522	0.998047	0.995466	1.00508	Banna_Game	WT_+/+	PRJNA1015027	https://www.ncbi.nlm.nih.gov/bioproject/?term=PRJNA1015027
P027_Game47	18.3606	17.4991	18.2523	18.3926	0.958734	1.00769	0.951421	1.00593	Banna_Game	WT_+/+	PRJNA1015027	https://www.ncbi.nlm.nih.gov/bioproject/?term=PRJNA1015027
P027_Game28	10.6868	10.9348	10.5809	10.4278	1.03345	0.985531	1.04862	1.01001	Banna_Game	WT_+/+	PRJNA1015027	https://www.ncbi.nlm.nih.gov/bioproject/?term=PRJNA1015027
P027_Game40	15.8673	15.2159	15.7096	15.6121	0.968573	0.993794	0.974622	1.01004	Banna_Game	WT_+/+	PRJNA1015027	https://www.ncbi.nlm.nih.gov/bioproject/?term=PRJNA1015027
P027_Game39	17.9897	17.3585	17.8108	17.9781	0.974605	1.00939	0.965536	1.01004	Banna_Game	WT_+/+	PRJNA1015027	https://www.ncbi.nlm.nih.gov/bioproject/?term=PRJNA1015027
P027_Game33	23.415	22.1841	23.1783	23.0283	0.957106	0.993528	0.963341	1.01021	Banna_Game	WT_+/+	PRJNA1015027	https://www.ncbi.nlm.nih.gov/bioproject/?term=PRJNA1015027
P027_Game38	22.4705	21.5953	22.2399	22.4739	0.971016	1.01052	0.960906	1.01037	Banna_Game	WT_+/+	PRJNA1015027	https://www.ncbi.nlm.nih.gov/bioproject/?term=PRJNA1015027
P027_Game30	11.5174	11.5888	11.3806	11.2469	1.01829	0.988252	1.0304	1.01202	Banna_Game	WT_+/+	PRJNA1015027	https://www.ncbi.nlm.nih.gov/bioproject/?term=PRJNA1015027
P027_Game29	18.5675	18.6287	18.3432	17.9608	1.01556	0.979153	1.03719	1.01223	Banna_Game	WT_+/+	PRJNA1015027	https://www.ncbi.nlm.nih.gov/bioproject/?term=PRJNA1015027
P027_Game05	13.3405	13.3141	13.1479	13.1111	1.01264	0.997201	1.01548	1.01465	Banna_Game	WT_+/+	PRJNA1015027	https://www.ncbi.nlm.nih.gov/bioproject/?term=PRJNA1015027
P027_Game43	18.4289	17.5377	18.1181	17.7879	0.967966	0.981775	0.985934	1.01715	Banna_Game	WT_+/+	PRJNA1015027	https://www.ncbi.nlm.nih.gov/bioproject/?term=PRJNA1015027
P027_Game34	15.0188	14.6561	14.757	14.8786	0.993163	1.00824	0.985046	1.01774	Banna_Game	WT_+/+	PRJNA1015027	https://www.ncbi.nlm.nih.gov/bioproject/?term=PRJNA1015027
P027_Game60	12.6097	12.4742	12.308	12.3746	1.0135	1.00541	1.00805	1.02451	Banna_Game	WT_+/+	PRJNA1015027	https://www.ncbi.nlm.nih.gov/bioproject/?term=PRJNA1015027
P027_Game59	14.3265	14.0522	13.9502	14.2726	1.00731	1.02311	0.984558	1.02697	Banna_Game	WT_+/+	PRJNA1015027	https://www.ncbi.nlm.nih.gov/bioproject/?term=PRJNA1015027
P027_Game26	9.50163	9.34731	9.22529	9.10773	1.01323	0.987257	1.02631	1.02995	Banna_Game	WT_+/+	PRJNA1015027	https://www.ncbi.nlm.nih.gov/bioproject/?term=PRJNA1015027
P027_Game54	13.5915	13.2729	13.1912	13.1249	1.00619	0.994974	1.01128	1.03035	Banna_Game	WT_+/+	PRJNA1015027	https://www.ncbi.nlm.nih.gov/bioproject/?term=PRJNA1015027
P027_Game56	14.5914	14.4821	14.1586	14.0383	1.02285	0.991503	1.03161	1.03057	Banna_Game	WT_+/+	PRJNA1015027	https://www.ncbi.nlm.nih.gov/bioproject/?term=PRJNA1015027
P027_Game55	14.8767	14.5099	14.4339	14.2104	1.00527	0.984516	1.02108	1.03068	Banna_Game	WT_+/+	PRJNA1015027	https://www.ncbi.nlm.nih.gov/bioproject/?term=PRJNA1015027
P027_Game36	17.6959	17.1074	17.1561	17.2146	0.997161	1.00341	0.993773	1.03146	Banna_Game	WT_+/+	PRJNA1015027	https://www.ncbi.nlm.nih.gov/bioproject/?term=PRJNA1015027
P027_Game01	16.6572	15.8623	16.097	16.1896	0.98542	1.00575	0.979783	1.0348	Banna_Game	WT_+/+	PRJNA1015027	https://www.ncbi.nlm.nih.gov/bioproject/?term=PRJNA1015027
P027_Game51	10.853	10.7096	10.4686	10.334	1.02302	0.987143	1.03635	1.03672	Banna_Game	WT_+/+	PRJNA1015027	https://www.ncbi.nlm.nih.gov/bioproject/?term=PRJNA1015027
P027_Game24	16.6241	15.693	16.0208	16.0937	0.979539	1.00455	0.975102	1.03766	Banna_Game	WT_+/+	PRJNA1015027	https://www.ncbi.nlm.nih.gov/bioproject/?term=PRJNA1015027
P027_Game58	14.2517	13.2422	13.7307	13.6868	0.964423	0.996803	0.967516	1.03794	Banna_Game	WT_+/+	PRJNA1015027	https://www.ncbi.nlm.nih.gov/bioproject/?term=PRJNA1015027
P027_Game20	14.1896	13.9789	13.6512	13.3386	1.02401	0.977101	1.048	1.03944	Banna_Game	WT_+/+	PRJNA1015027	https://www.ncbi.nlm.nih.gov/bioproject/?term=PRJNA1015027
P027_Game03	14.8462	14.6987	14.1993	14.2345	1.03517	1.00248	1.03261	1.04556	Banna_Game	WT_+/+	PRJNA1015027	https://www.ncbi.nlm.nih.gov/bioproject/?term=PRJNA1015027
P027_Game46	11.731	11.652	11.1638	11.3214	1.04373	1.01412	1.0292	1.05081	Banna_Game	WT_+/+	PRJNA1015027	https://www.ncbi.nlm.nih.gov/bioproject/?term=PRJNA1015027
P027_Game62	13.7321	13.4372	13.0638	13.3414	1.02858	1.02125	1.00718	1.05116	Banna_Game	WT_+/+	PRJNA1015027	https://www.ncbi.nlm.nih.gov/bioproject/?term=PRJNA1015027
P027_Game35	13.5842	13.0327	12.9093	13.0227	1.00956	1.00878	1.00077	1.05228	Banna_Game	WT_+/+	PRJNA1015027	https://www.ncbi.nlm.nih.gov/bioproject/?term=PRJNA1015027
P027_Game48	14.4925	14.3502	13.7081	13.8893	1.04684	1.01322	1.03318	1.05722	Banna_Game	WT_+/+	PRJNA1015027	https://www.ncbi.nlm.nih.gov/bioproject/?term=PRJNA1015027
P027_Game21	11.6929	11.0839	11.0506	11.2567	1.00301	1.01865	0.984649	1.05812	Banna_Game	WT_+/+	PRJNA1015027	https://www.ncbi.nlm.nih.gov/bioproject/?term=PRJNA1015027
P027_Game45	11.6272	11.0372	10.9262	11.4904	1.01016	1.05164	0.960558	1.06416	Banna_Game	WT_+/+	PRJNA1015027	https://www.ncbi.nlm.nih.gov/bioproject/?term=PRJNA1015027
P027_Game23	13.2358	12.5765	12.3946	12.4292	1.01468	1.00279	1.01185	1.06787	Banna_Game	WT_+/+	PRJNA1015027	https://www.ncbi.nlm.nih.gov/bioproject/?term=PRJNA1015027
P027_Game13	14.7357	14.504	13.765	13.8617	1.05369	1.00703	1.04634	1.07052	Banna_Game	WT_+/+	PRJNA1015027	https://www.ncbi.nlm.nih.gov/bioproject/?term=PRJNA1015027
P027_Game17	13.76	13.9601	12.8532	13.056	1.08612	1.01578	1.06925	1.07055	Banna_Game	WT_+/+	PRJNA1015027	https://www.ncbi.nlm.nih.gov/bioproject/?term=PRJNA1015027
P027_Game37	14.844	14.0738	13.8243	13.9498	1.01805	1.00908	1.00889	1.07376	Banna_Game	WT_+/+	PRJNA1015027	https://www.ncbi.nlm.nih.gov/bioproject/?term=PRJNA1015027
P027_Game02	13.0624	12.7229	12.1589	12.3769	1.04639	1.01793	1.02796	1.07431	Banna_Game	WT_+/+	PRJNA1015027	https://www.ncbi.nlm.nih.gov/bioproject/?term=PRJNA1015027
P027_Game44	17.1249	16.5657	15.9385	15.9661	1.03935	1.00173	1.03755	1.07444	Banna_Game	WT_+/+	PRJNA1015027	https://www.ncbi.nlm.nih.gov/bioproject/?term=PRJNA1015027
P027_Game14	13.757	13.1587	12.7944	12.5661	1.02847	0.982156	1.04716	1.07524	Banna_Game	WT_+/+	PRJNA1015027	https://www.ncbi.nlm.nih.gov/bioproject/?term=PRJNA1015027
P027_Game04	10.9821	10.2803	10.1235	10.3116	1.01549	1.01858	0.996965	1.08481	Banna_Game	WT_+/+	PRJNA1015027	https://www.ncbi.nlm.nih.gov/bioproject/?term=PRJNA1015027
P027_Game18	14.4218	13.865	13.2904	13.322	1.04323	1.00238	1.04076	1.08513	Banna_Game	WT_+/+	PRJNA1015027	https://www.ncbi.nlm.nih.gov/bioproject/?term=PRJNA1015027
P027_Game19	13.1443	12.7074	12.0991	12.1563	1.05028	1.00473	1.04533	1.08639	Banna_Game	WT_+/+	PRJNA1015027	https://www.ncbi.nlm.nih.gov/bioproject/?term=PRJNA1015027
P027_Game11	12.2479	11.6567	11.2336	11.5014	1.03766	1.02384	1.0135	1.09029	Banna_Game	WT_+/+	PRJNA1015027	https://www.ncbi.nlm.nih.gov/bioproject/?term=PRJNA1015027
P027_Game15	13.4875	12.6962	12.3675	12.4428	1.02658	1.00609	1.02037	1.09056	Banna_Game	WT_+/+	PRJNA1015027	https://www.ncbi.nlm.nih.gov/bioproject/?term=PRJNA1015027
P027_Game07	12.056	11.7863	11.0246	11.2581	1.06909	1.02118	1.04692	1.09355	Banna_Game	WT_+/+	PRJNA1015027	https://www.ncbi.nlm.nih.gov/bioproject/?term=PRJNA1015027
P027_Game50	13.0687	12.8989	11.9498	11.7802	1.07942	0.985807	1.09496	1.09363	Banna_Game	WT_+/+	PRJNA1015027	https://www.ncbi.nlm.nih.gov/bioproject/?term=PRJNA1015027
P027_Game53	12.5471	12.2753	11.4623	11.525	1.07093	1.00547	1.0651	1.09464	Banna_Game	WT_+/+	PRJNA1015027	https://www.ncbi.nlm.nih.gov/bioproject/?term=PRJNA1015027
P027_Game12	13.0802	12.5473	11.9141	12.1487	1.05315	1.01969	1.03281	1.09788	Banna_Game	WT_+/+	PRJNA1015027	https://www.ncbi.nlm.nih.gov/bioproject/?term=PRJNA1015027
P027_Game16	16.62	16.4599	15.0923	15.1805	1.09062	1.00584	1.08428	1.10122	Banna_Game	WT_+/+	PRJNA1015027	https://www.ncbi.nlm.nih.gov/bioproject/?term=PRJNA1015027
P027_Game49	23.2862	22.1937	21.124	21.3164	1.05064	1.00911	1.04116	1.10236	Banna_Game	WT_+/+	PRJNA1015027	https://www.ncbi.nlm.nih.gov/bioproject/?term=PRJNA1015027
P027_Game06	19.1518	18.1713	17.3687	17.5985	1.04621	1.01323	1.03255	1.10266	Banna_Game	WT_+/+	PRJNA1015027	https://www.ncbi.nlm.nih.gov/bioproject/?term=PRJNA1015027
P027_Game08	13.4834	13.1143	12.2184	12.265	1.07332	1.00381	1.06925	1.10353	Banna_Game	WT_+/+	PRJNA1015027	https://www.ncbi.nlm.nih.gov/bioproject/?term=PRJNA1015027
P027_Game09	12.6096	11.9401	11.4146	11.7081	1.04604	1.02571	1.01982	1.10469	Banna_Game	WT_+/+	PRJNA1015027	https://www.ncbi.nlm.nih.gov/bioproject/?term=PRJNA1015027
P027_Game61	12.5124	11.9818	11.3013	11.5581	1.06021	1.02272	1.03666	1.10716	Banna_Game	WT_+/+	PRJNA1015027	https://www.ncbi.nlm.nih.gov/bioproject/?term=PRJNA1015027
P027_Game10	14.5912	13.7047	13.1031	13.4414	1.04591	1.02582	1.01959	1.11357	Banna_Game	WT_+/+	PRJNA1015027	https://www.ncbi.nlm.nih.gov/bioproject/?term=PRJNA1015027
P027_Game41	12.4271	11.7991	11.1545	11.5488	1.05779	1.03535	1.02167	1.11409	Banna_Game	WT_+/+	PRJNA1015027	https://www.ncbi.nlm.nih.gov/bioproject/?term=PRJNA1015027
P369_Nami26	14.7671	23.0917	15.1524	21.157	1.52396	1.39628	1.09144	0.974572	Nami	FM_+/-	PRJNA1015369	https://www.ncbi.nlm.nih.gov/bioproject/?term=PRJNA1015369
P369_Nami27	9.99159	20.8915	10.1961	19.6761	2.04897	1.92977	1.06177	0.979942	Nami	FM_-/-	PRJNA1015369	https://www.ncbi.nlm.nih.gov/bioproject/?term=PRJNA1015369
P369_Nami19	11.4336	17.8558	11.6171	16.5271	1.53703	1.42265	1.0804	0.984204	Nami	FM_+/-	PRJNA1015369	https://www.ncbi.nlm.nih.gov/bioproject/?term=PRJNA1015369
P369_Nami24	10.8459	16.4578	10.9237	15.3828	1.50661	1.4082	1.06988	0.992878	Nami	FM_+/-	PRJNA1015369	https://www.ncbi.nlm.nih.gov/bioproject/?term=PRJNA1015369
P369_Nami23	11.1564	22.715	11.1825	21.3059	2.0313	1.90529	1.06614	0.997666	Nami	FM_-/-	PRJNA1015369	https://www.ncbi.nlm.nih.gov/bioproject/?term=PRJNA1015369
P369_Nami22	13.5894	20.8424	13.5411	19.5007	1.5392	1.44011	1.0688	1.00357	Nami	FM_+/-	PRJNA1015369	https://www.ncbi.nlm.nih.gov/bioproject/?term=PRJNA1015369
P369_Nami40	14.6866	21.393	14.4227	20.802	1.48329	1.44231	1.02841	1.0183	Nami	FM_+/-	PRJNA1015369	https://www.ncbi.nlm.nih.gov/bioproject/?term=PRJNA1015369
P369_Nami14	10.0387	15.2715	9.79383	14.3881	1.5593	1.4691	1.0614	1.025	Nami	FM_+/-	PRJNA1015369	https://www.ncbi.nlm.nih.gov/bioproject/?term=PRJNA1015369
P369_Nami03	12.4939	18.6081	12.1272	18.6675	1.53441	1.53931	0.996818	1.03024	Nami	FM_+/-	PRJNA1015369	https://www.ncbi.nlm.nih.gov/bioproject/?term=PRJNA1015369
P369_Nami21	9.97605	15.4637	9.6577	14.3192	1.60118	1.48267	1.07993	1.03296	Nami	FM_+/-	PRJNA1015369	https://www.ncbi.nlm.nih.gov/bioproject/?term=PRJNA1015369
P369_Nami08	12.5843	19.1415	12.151	17.6397	1.5753	1.45171	1.08514	1.03566	Nami	FM_+/-	PRJNA1015369	https://www.ncbi.nlm.nih.gov/bioproject/?term=PRJNA1015369
P369_Nami01	13.6808	19.5211	12.8738	18.7702	1.51634	1.45802	1.04	1.06269	Nami	FM_+/-	PRJNA1015369	https://www.ncbi.nlm.nih.gov/bioproject/?term=PRJNA1015369
P369_Nami28	10.2855	14.9608	9.67213	13.7197	1.54679	1.41848	1.09046	1.06342	Nami	FM_+/-	PRJNA1015369	https://www.ncbi.nlm.nih.gov/bioproject/?term=PRJNA1015369
P369_Nami39	14.6804	21.4224	13.7844	20.4059	1.5541	1.48036	1.04981	1.065	Nami	FM_+/-	PRJNA1015369	https://www.ncbi.nlm.nih.gov/bioproject/?term=PRJNA1015369
P369_Nami17	10.3094	14.911	9.66288	14.3547	1.54312	1.48555	1.03875	1.06691	Nami	FM_+/-	PRJNA1015369	https://www.ncbi.nlm.nih.gov/bioproject/?term=PRJNA1015369
P369_Nami12	12.8156	18.3565	11.8018	17.525	1.5554	1.48494	1.04745	1.0859	Nami	FM_+/-	PRJNA1015369	https://www.ncbi.nlm.nih.gov/bioproject/?term=PRJNA1015369
P369_Nami09	10.9421	15.7298	10.0605	15.3153	1.56352	1.52232	1.02706	1.08763	Nami	FM_+/-	PRJNA1015369	https://www.ncbi.nlm.nih.gov/bioproject/?term=PRJNA1015369
P369_Nami11	12.1738	17.3522	11.1697	16.5815	1.55351	1.48451	1.04648	1.08989	Nami	FM_+/-	PRJNA1015369	https://www.ncbi.nlm.nih.gov/bioproject/?term=PRJNA1015369
P369_Nami13	10.9316	15.5341	10.0137	14.9586	1.55128	1.49381	1.03847	1.09166	Nami	FM_+/-	PRJNA1015369	https://www.ncbi.nlm.nih.gov/bioproject/?term=PRJNA1015369
P369_Nami05	16.3698	22.8863	14.9859	22.2172	1.52719	1.48254	1.03012	1.09235	Nami	FM_+/-	PRJNA1015369	https://www.ncbi.nlm.nih.gov/bioproject/?term=PRJNA1015369
P369_Nami34	12.4582	23.637	11.3778	23.0483	2.07747	2.02573	1.02554	1.09496	Nami	FM_-/-	PRJNA1015369	https://www.ncbi.nlm.nih.gov/bioproject/?term=PRJNA1015369
P369_Nami20	12.6007	18.0751	11.4611	17.0446	1.57708	1.48717	1.06046	1.09943	Nami	FM_+/-	PRJNA1015369	https://www.ncbi.nlm.nih.gov/bioproject/?term=PRJNA1015369
P369_Nami02	13.1045	18.5274	11.8087	18.0308	1.56896	1.52691	1.02754	1.10973	Nami	FM_+/-	PRJNA1015369	https://www.ncbi.nlm.nih.gov/bioproject/?term=PRJNA1015369
P369_Nami04	13.3766	19.1036	12.0288	18.6842	1.58816	1.55329	1.02245	1.11205	Nami	FM_+/-	PRJNA1015369	https://www.ncbi.nlm.nih.gov/bioproject/?term=PRJNA1015369
P369_Nami38	14.4472	20.3652	12.9737	20.2604	1.56973	1.56165	1.00517	1.11358	Nami	FM_+/-	PRJNA1015369	https://www.ncbi.nlm.nih.gov/bioproject/?term=PRJNA1015369
P369_Nami10	12.0783	17.0964	10.8054	16.6404	1.58221	1.54001	1.0274	1.1178	Nami	FM_+/-	PRJNA1015369	https://www.ncbi.nlm.nih.gov/bioproject/?term=PRJNA1015369
P369_Nami32	10.8308	15.7213	9.62122	15.7991	1.63402	1.64211	0.995076	1.12572	Nami	FM_+/-	PRJNA1015369	https://www.ncbi.nlm.nih.gov/bioproject/?term=PRJNA1015369
DC3	43.6345	78.1058	39.4947	80.3353	1.97763	2.03408	0.972248	1.10482	Ayam_Cemani	FM_-/-	PRJNA1021030	https://www.ncbi.nlm.nih.gov/bioproject/?term=PRJNA1021030
DC1	38.5854	67.8513	34.9094	67.6175	1.94364	1.93694	1.00346	1.1053	Ayam_Cemani	FM_-/-	PRJNA1021030	https://www.ncbi.nlm.nih.gov/bioproject/?term=PRJNA1021030
DC4	43.0864	76.1966	38.6864	76.9178	1.9696	1.98824	0.990624	1.11374	Ayam_Cemani	FM_-/-	PRJNA1021030	https://www.ncbi.nlm.nih.gov/bioproject/?term=PRJNA1021030
DC195	34.6467	33.0186	33.0412	33.3335	0.999316	1.00885	0.990553	1.04859	Banna_Mini	WT_+/+	PRJNA1021030	https://www.ncbi.nlm.nih.gov/bioproject/?term=PRJNA1021030
DC198	33.7631	31.9374	31.742	33.673	1.00616	1.06083	0.948457	1.06367	Banna_Mini	WT_+/+	PRJNA1021030	https://www.ncbi.nlm.nih.gov/bioproject/?term=PRJNA1021030
DC196	34.2823	31.4848	32.0033	34.0339	0.983799	1.06345	0.925101	1.07121	Banna_Mini	WT_+/+	PRJNA1021030	https://www.ncbi.nlm.nih.gov/bioproject/?term=PRJNA1021030
DC197	31.8423	29.5531	29.5444	31.3251	1.00029	1.06027	0.943432	1.07778	Banna_Mini	WT_+/+	PRJNA1021030	https://www.ncbi.nlm.nih.gov/bioproject/?term=PRJNA1021030
DC102	33.6726	57.6229	38.8361	55.6649	1.48375	1.43333	1.03517	0.867044	Guizhou_chicken	FM_+/-	PRJNA1021030	https://www.ncbi.nlm.nih.gov/bioproject/?term=PRJNA1021030
DC114	34.9559	50.23	34.1367	48.2585	1.47144	1.41368	1.04085	1.024	Lancang_chicken	FM_+/-	PRJNA1021030	https://www.ncbi.nlm.nih.gov/bioproject/?term=PRJNA1021030
DC113	34.7195	63.5991	32.1579	61.3426	1.97771	1.90754	1.03679	1.07966	Lancang_chicken	FM_-/-	PRJNA1021030	https://www.ncbi.nlm.nih.gov/bioproject/?term=PRJNA1021030
DC107	34.6857	45.1897	32.4266	44.6805	1.3936	1.3779	1.0114	1.06967	Lushui_chicken	FM_+/-	PRJNA1021030	https://www.ncbi.nlm.nih.gov/bioproject/?term=PRJNA1021030
DC108	34.7393	46.2836	32.0743	45.4545	1.44301	1.41716	1.01824	1.08309	Lushui_chicken	FM_+/-	PRJNA1021030	https://www.ncbi.nlm.nih.gov/bioproject/?term=PRJNA1021030
DC13	36.0193	51.4054	34.134	47.7671	1.50599	1.3994	1.07617	1.05523	Nunukan	FM_+/-	PRJNA1021030	https://www.ncbi.nlm.nih.gov/bioproject/?term=PRJNA1021030
DC189	35.9197	49.7352	34.2762	49.3772	1.45101	1.44057	1.00725	1.04795	Shandi_Black_bone	FM_+/-	PRJNA1021030	https://www.ncbi.nlm.nih.gov/bioproject/?term=PRJNA1021030
DC192	34.5616	64.5058	32.7888	60.8164	1.96731	1.85479	1.06066	1.05407	Shandi_Black_bone	FM_-/-	PRJNA1021030	https://www.ncbi.nlm.nih.gov/bioproject/?term=PRJNA1021030
DC194	34.9839	61.1617	33.0372	63.6901	1.8513	1.92783	0.960302	1.05892	Shandi_Black_bone	FM_-/-	PRJNA1021030	https://www.ncbi.nlm.nih.gov/bioproject/?term=PRJNA1021030
DC190	42.1433	59.1157	38.7729	57.8451	1.52467	1.4919	1.02197	1.08693	Shandi_Black_bone	FM_+/-	PRJNA1021030	https://www.ncbi.nlm.nih.gov/bioproject/?term=PRJNA1021030
DC193	43.5667	61.0511	40.0586	59.1331	1.52404	1.47616	1.03244	1.08758	Shandi_Black_bone	FM_+/-	PRJNA1021030	https://www.ncbi.nlm.nih.gov/bioproject/?term=PRJNA1021030
DC191	37.6883	67.5668	34.1937	65.9383	1.976	1.92838	1.0247	1.1022	Shandi_Black_bone	FM_-/-	PRJNA1021030	https://www.ncbi.nlm.nih.gov/bioproject/?term=PRJNA1021030
RJF39	31.8459	43.5771	30.7633	44.3652	1.41653	1.44215	0.982236	1.03519	Unknown	FM_+/-	PRJNA1021030	https://www.ncbi.nlm.nih.gov/bioproject/?term=PRJNA1021030
DC121	34.6135	65.2785	33.2837	64.4264	1.96128	1.93567	1.01323	1.03995	Weixi_chicken	FM_-/-	PRJNA1021030	https://www.ncbi.nlm.nih.gov/bioproject/?term=PRJNA1021030
DC118	33.3548	45.3587	31.2373	43.8716	1.45207	1.40446	1.0339	1.06779	Weixi_chicken	FM_+/-	PRJNA1021030	https://www.ncbi.nlm.nih.gov/bioproject/?term=PRJNA1021030
DC122	46.6806	63.6444	41.0315	61.4166	1.55111	1.49682	1.03627	1.13768	Weixi_chicken	FM_+/-	PRJNA1021030	https://www.ncbi.nlm.nih.gov/bioproject/?term=PRJNA1021030
DC119	51.9563	72.4713	45.4856	69.5107	1.59328	1.52819	1.04259	1.14226	Weixi_chicken	FM_+/-	PRJNA1021030	https://www.ncbi.nlm.nih.gov/bioproject/?term=PRJNA1021030
DC120	46.9883	86.3693	40.9102	85.038	2.11119	2.07865	1.01566	1.14857	Weixi_chicken	FM_-/-	PRJNA1021030	https://www.ncbi.nlm.nih.gov/bioproject/?term=PRJNA1021030
DC131	34.3774	48.2108	33.6	47.3576	1.43485	1.40945	1.01802	1.02314	Wuding_Black_bone	FM_+/-	PRJNA1021030	https://www.ncbi.nlm.nih.gov/bioproject/?term=PRJNA1021030
DC129	34.6581	48.4296	33.5984	47.7789	1.44143	1.42206	1.01362	1.03154	Wuding_Black_bone	FM_+/-	PRJNA1021030	https://www.ncbi.nlm.nih.gov/bioproject/?term=PRJNA1021030
DC132	12.9086	18.9738	12.1749	18.5075	1.55844	1.52014	1.0252	1.06026	Wuding_Black_bone	FM_+/-	PRJNA1021030	https://www.ncbi.nlm.nih.gov/bioproject/?term=PRJNA1021030
DC134	39.5632	54.2578	36.6289	54.1672	1.48128	1.47881	1.00167	1.08011	Wuding_Black_bone	FM_+/-	PRJNA1021030	https://www.ncbi.nlm.nih.gov/bioproject/?term=PRJNA1021030
DC135	48.3024	67.2841	43.6597	65.7616	1.5411	1.50623	1.02315	1.10634	Wuding_Black_bone	FM_+/-	PRJNA1021030	https://www.ncbi.nlm.nih.gov/bioproject/?term=PRJNA1021030
DC145	32.1807	42.7906	29.9666	42.8248	1.42794	1.42908	0.999201	1.07389	Yunxian_Black_bone	FM_+/-	PRJNA1021030	https://www.ncbi.nlm.nih.gov/bioproject/?term=PRJNA1021030
DC146	34.4361	64.5771	31.4357	59.0946	2.05426	1.87986	1.09277	1.09545	Yunxian_Black_bone	FM_-/-	PRJNA1021030	https://www.ncbi.nlm.nih.gov/bioproject/?term=PRJNA1021030
DC148	37.7947	50.5496	34.4821	50.1364	1.46597	1.45398	1.00824	1.09607	Yunxian_Black_bone	FM_+/-	PRJNA1021030	https://www.ncbi.nlm.nih.gov/bioproject/?term=PRJNA1021030
GZBBC14	21.7023	40.4377	21.4804	41.3101	1.88254	1.92315	0.978882	1.01033	Guangzhou_Black_bone	FM_-/-	PRJNA1021750	https://www.ncbi.nlm.nih.gov/bioproject/?term=PRJNA1021750
GZBBC15	23.1991	42.7081	22.9394	43.4129	1.86178	1.8925	0.983765	1.01132	Guangzhou_Black_bone	FM_-/-	PRJNA1021750	https://www.ncbi.nlm.nih.gov/bioproject/?term=PRJNA1021750
GZBBC19	22.3892	41.457	21.9531	41.7767	1.88843	1.903	0.992347	1.01987	Guangzhou_Black_bone	FM_-/-	PRJNA1021750	https://www.ncbi.nlm.nih.gov/bioproject/?term=PRJNA1021750
GZBBC13	21.6461	40.9547	21.1896	40.8302	1.93277	1.9269	1.00305	1.02154	Guangzhou_Black_bone	FM_-/-	PRJNA1021750	https://www.ncbi.nlm.nih.gov/bioproject/?term=PRJNA1021750
GZBBC17	21.4489	40.0695	20.972	40.1072	1.91062	1.91242	0.99906	1.02274	Guangzhou_Black_bone	FM_-/-	PRJNA1021750	https://www.ncbi.nlm.nih.gov/bioproject/?term=PRJNA1021750
GZBBC12	22.2155	41.4247	21.6742	42.0757	1.91124	1.94128	0.984528	1.02497	Guangzhou_Black_bone	FM_-/-	PRJNA1021750	https://www.ncbi.nlm.nih.gov/bioproject/?term=PRJNA1021750
GZBBC22	22.561	41.8917	21.9126	42.1296	1.91176	1.92262	0.994353	1.02959	Guangzhou_Black_bone	FM_-/-	PRJNA1021750	https://www.ncbi.nlm.nih.gov/bioproject/?term=PRJNA1021750
GZBBC16	22.5708	41.257	21.8817	42.2459	1.88546	1.93065	0.976592	1.03149	Guangzhou_Black_bone	FM_-/-	PRJNA1021750	https://www.ncbi.nlm.nih.gov/bioproject/?term=PRJNA1021750
GZBBC02	23.0671	41.0339	22.2631	42.0031	1.84314	1.88667	0.976926	1.03611	Guangzhou_Black_bone	FM_-/-	PRJNA1021750	https://www.ncbi.nlm.nih.gov/bioproject/?term=PRJNA1021750
GZBBC06	21.9157	39.6596	21.1218	39.3484	1.87766	1.86293	1.00791	1.03759	Guangzhou_Black_bone	FM_-/-	PRJNA1021750	https://www.ncbi.nlm.nih.gov/bioproject/?term=PRJNA1021750
GZBBC09	22.2177	40.0229	21.3644	40.394	1.87335	1.89072	0.990813	1.03994	Guangzhou_Black_bone	FM_-/-	PRJNA1021750	https://www.ncbi.nlm.nih.gov/bioproject/?term=PRJNA1021750
GZBBC01	21.7652	39.7074	20.8904	39.1705	1.90075	1.87505	1.01371	1.04188	Guangzhou_Black_bone	FM_-/-	PRJNA1021750	https://www.ncbi.nlm.nih.gov/bioproject/?term=PRJNA1021750
GZBBC11	21.6935	39.2821	20.8211	39.6504	1.88665	1.90434	0.990711	1.0419	Guangzhou_Black_bone	FM_-/-	PRJNA1021750	https://www.ncbi.nlm.nih.gov/bioproject/?term=PRJNA1021750
GZBBC10	22.9187	41.076	21.9299	40.6509	1.87306	1.85367	1.01046	1.04509	Guangzhou_Black_bone	FM_-/-	PRJNA1021750	https://www.ncbi.nlm.nih.gov/bioproject/?term=PRJNA1021750
GZBBC18	22.6859	40.522	21.6704	41.3417	1.86992	1.90775	0.980173	1.04686	Guangzhou_Black_bone	FM_-/-	PRJNA1021750	https://www.ncbi.nlm.nih.gov/bioproject/?term=PRJNA1021750
GZBBC04	21.2115	38.3892	20.07	38.8585	1.91277	1.93615	0.987923	1.05688	Guangzhou_Black_bone	FM_-/-	PRJNA1021750	https://www.ncbi.nlm.nih.gov/bioproject/?term=PRJNA1021750
GZBBC05	23.2071	41.8534	21.9242	41.4173	1.909	1.88911	1.01053	1.05852	Guangzhou_Black_bone	FM_-/-	PRJNA1021750	https://www.ncbi.nlm.nih.gov/bioproject/?term=PRJNA1021750
GZBBC21	21.4388	39.3325	20.2511	39.8919	1.94224	1.96986	0.985977	1.05865	Guangzhou_Black_bone	FM_-/-	PRJNA1021750	https://www.ncbi.nlm.nih.gov/bioproject/?term=PRJNA1021750
GZBBC07	22.5539	41.0175	21.3038	40.9788	1.92536	1.92354	1.00094	1.05868	Guangzhou_Black_bone	FM_-/-	PRJNA1021750	https://www.ncbi.nlm.nih.gov/bioproject/?term=PRJNA1021750
GZBBC20	22.1158	39.7832	20.8243	39.907	1.91042	1.91637	0.996898	1.06202	Guangzhou_Black_bone	FM_-/-	PRJNA1021750	https://www.ncbi.nlm.nih.gov/bioproject/?term=PRJNA1021750
GAGA02	22.493	22.7164	22.7233	26.2221	0.999696	1.15397	0.866307	0.989865	Ayam_Gretek	WT_+/+	PRJNA1021787	https://www.ncbi.nlm.nih.gov/bioproject/?term=PRJNA1021787
GAGA01	22.0956	22.3567	22.0617	25.0756	1.01337	1.13661	0.891572	1.00154	Ayam_Gretek	WT_+/+	PRJNA1021787	https://www.ncbi.nlm.nih.gov/bioproject/?term=PRJNA1021787
GAGA03	24.6339	22.9814	23.3748	22.9154	0.98317	0.980346	1.00288	1.05387	Ayam_Gretek	WT_+/+	PRJNA1021787	https://www.ncbi.nlm.nih.gov/bioproject/?term=PRJNA1021787
GRETEK	24.846	23.7179	22.2983	23.3886	1.06366	1.0489	1.01408	1.11426	Ayam_Gretek	WT_+/+	PRJNA1021787	https://www.ncbi.nlm.nih.gov/bioproject/?term=PRJNA1021787
GAGA04	24.7147	20.0108	20.7399	24.5528	0.964846	1.18384	0.815011	1.19165	Ayam_Gretek	WT_+/+	PRJNA1021787	https://www.ncbi.nlm.nih.gov/bioproject/?term=PRJNA1021787
KAM03	25.6349	24.3991	24.7386	24.7427	0.986277	1.00017	0.986113	1.03623	Ayam_Kampung	WT_+/+	PRJNA1021787	https://www.ncbi.nlm.nih.gov/bioproject/?term=PRJNA1021787
KAM05	23.2501	21.2074	22.2751	22.621	0.952068	1.01553	0.937509	1.04377	Ayam_Kampung	WT_+/+	PRJNA1021787	https://www.ncbi.nlm.nih.gov/bioproject/?term=PRJNA1021787
KAM04	24.2847	19.7614	22.7815	22.2835	0.867432	0.97814	0.886818	1.06598	Ayam_Kampung	WT_+/+	PRJNA1021787	https://www.ncbi.nlm.nih.gov/bioproject/?term=PRJNA1021787
KAM06	24.5584	19.48	22.1191	22.9935	0.880687	1.03953	0.847196	1.11028	Ayam_Kampung	WT_+/+	PRJNA1021787	https://www.ncbi.nlm.nih.gov/bioproject/?term=PRJNA1021787
KAM09	24.5192	20.9852	22.0463	22.7982	0.951869	1.03411	0.920476	1.11217	Ayam_Kampung	WT_+/+	PRJNA1021787	https://www.ncbi.nlm.nih.gov/bioproject/?term=PRJNA1021787
KAM07	24.2323	20.4049	21.4347	23.3781	0.951956	1.09067	0.872821	1.13052	Ayam_Kampung	WT_+/+	PRJNA1021787	https://www.ncbi.nlm.nih.gov/bioproject/?term=PRJNA1021787
KAM01	26.0502	22.2854	22.6168	25.1665	0.985347	1.11273	0.885518	1.15181	Ayam_Kampung	WT_+/+	PRJNA1021787	https://www.ncbi.nlm.nih.gov/bioproject/?term=PRJNA1021787
YP230408-002	16.1333	23.1509	15.4854	22.8966	1.49501	1.47859	1.01111	1.04184	Wuding_Black_bone	FM_+/-	PRJNA1021986	https://www.ncbi.nlm.nih.gov/bioproject/?term=PRJNA1021986
YP230410-002	15.6089	23.1085	14.4724	21.4715	1.59673	1.48362	1.07624	1.07853	Wuding_Black_bone	FM_+/-	PRJNA1021986	https://www.ncbi.nlm.nih.gov/bioproject/?term=PRJNA1021986
WD	15.2888	21.0455	14.1551	21.164	1.48678	1.49515	0.994401	1.08009	Wuding_Black_bone	FM_+/-	PRJNA1021986	https://www.ncbi.nlm.nih.gov/bioproject/?term=PRJNA1021986
YP230410-003	15.5774	22.2058	14.1431	21.7265	1.57008	1.53619	1.02206	1.10141	Wuding_Black_bone	FM_+/-	PRJNA1021986	https://www.ncbi.nlm.nih.gov/bioproject/?term=PRJNA1021986
YP230327-003	14.2348	19.8027	12.7519	19.3636	1.55292	1.51849	1.02268	1.11629	Wuding_Black_bone	FM_+/-	PRJNA1021986	https://www.ncbi.nlm.nih.gov/bioproject/?term=PRJNA1021986
YP230410-004	16.2752	22.9556	15.8213	23.4064	1.45093	1.47942	0.98074	1.02869	Yuanmou_Black_bone	FM_+/-	PRJNA1021986	https://www.ncbi.nlm.nih.gov/bioproject/?term=PRJNA1021986
P041_PuAn014	21.2876	41.0711	22.207	40.8711	1.84947	1.84046	1.00489	0.958599	PuAn	FM_-/-	PRJNA1022041	https://www.ncbi.nlm.nih.gov/bioproject/?term=PRJNA1022041
P041_PuAn040	21.97	41.0987	22.7476	41.5631	1.80673	1.82714	0.988827	0.965816	PuAn	FM_-/-	PRJNA1022041	https://www.ncbi.nlm.nih.gov/bioproject/?term=PRJNA1022041
P041_PuAn044	22.7025	43.2388	23.3568	42.0301	1.85123	1.79948	1.02876	0.971987	PuAn	FM_-/-	PRJNA1022041	https://www.ncbi.nlm.nih.gov/bioproject/?term=PRJNA1022041
P041_PuAn023	23.1221	42.9186	23.6936	44.3998	1.8114	1.87392	0.966639	0.97588	PuAn	FM_-/-	PRJNA1022041	https://www.ncbi.nlm.nih.gov/bioproject/?term=PRJNA1022041
P041_PuAn021	21.9736	41.2132	22.4613	40.6576	1.83485	1.81012	1.01367	0.978287	PuAn	FM_-/-	PRJNA1022041	https://www.ncbi.nlm.nih.gov/bioproject/?term=PRJNA1022041
P041_PuAn121	21.7791	40.3686	22.2177	41.7065	1.81696	1.87717	0.967921	0.980259	PuAn	FM_-/-	PRJNA1022041	https://www.ncbi.nlm.nih.gov/bioproject/?term=PRJNA1022041
P041_PuAn057	21.7529	40.0276	22.124	40.2882	1.80924	1.82102	0.993532	0.983226	PuAn	FM_-/-	PRJNA1022041	https://www.ncbi.nlm.nih.gov/bioproject/?term=PRJNA1022041
P041_PuAn019	23.0973	42.9603	23.4875	42.7768	1.82907	1.82126	1.00429	0.983387	PuAn	FM_-/-	PRJNA1022041	https://www.ncbi.nlm.nih.gov/bioproject/?term=PRJNA1022041
P041_PuAn003	21.7945	41.0343	22.1029	40.0404	1.85651	1.81155	1.02482	0.986047	PuAn	FM_-/-	PRJNA1022041	https://www.ncbi.nlm.nih.gov/bioproject/?term=PRJNA1022041
P041_PuAn016	21.5606	41.8087	21.8273	41.0769	1.91543	1.8819	1.01782	0.987781	PuAn	FM_-/-	PRJNA1022041	https://www.ncbi.nlm.nih.gov/bioproject/?term=PRJNA1022041
P041_PuAn118	23.0138	44.03	23.2976	43.4486	1.88989	1.86494	1.01338	0.987818	PuAn	FM_-/-	PRJNA1022041	https://www.ncbi.nlm.nih.gov/bioproject/?term=PRJNA1022041
P041_PuAn008	22.8934	41.7453	23.155	42.5413	1.80286	1.83724	0.981289	0.988702	PuAn	FM_-/-	PRJNA1022041	https://www.ncbi.nlm.nih.gov/bioproject/?term=PRJNA1022041
P041_PuAn017	23.2229	43.9253	23.4792	43.7029	1.87082	1.86135	1.00509	0.989084	PuAn	FM_-/-	PRJNA1022041	https://www.ncbi.nlm.nih.gov/bioproject/?term=PRJNA1022041
P041_PuAn045	22.7225	42.1386	22.9418	42.1842	1.83676	1.83875	0.998919	0.990441	PuAn	FM_-/-	PRJNA1022041	https://www.ncbi.nlm.nih.gov/bioproject/?term=PRJNA1022041
P041_PuAn113	21.0311	39.426	21.2292	38.6705	1.85716	1.82157	1.01954	0.990669	PuAn	FM_-/-	PRJNA1022041	https://www.ncbi.nlm.nih.gov/bioproject/?term=PRJNA1022041
P041_PuAn028	22.2262	42.2305	22.4149	41.4082	1.88404	1.84735	1.01986	0.991581	PuAn	FM_-/-	PRJNA1022041	https://www.ncbi.nlm.nih.gov/bioproject/?term=PRJNA1022041
P041_PuAn018	23.0234	43.47	23.2164	43.4166	1.87238	1.87008	1.00123	0.991687	PuAn	FM_-/-	PRJNA1022041	https://www.ncbi.nlm.nih.gov/bioproject/?term=PRJNA1022041
P041_PuAn027	21.6733	41.0805	21.8192	40.2539	1.88277	1.84488	1.02053	0.993313	PuAn	FM_-/-	PRJNA1022041	https://www.ncbi.nlm.nih.gov/bioproject/?term=PRJNA1022041
P041_PuAn110	22.247	41.5502	22.3833	41.4203	1.8563	1.8505	1.00314	0.993911	PuAn	FM_-/-	PRJNA1022041	https://www.ncbi.nlm.nih.gov/bioproject/?term=PRJNA1022041
P041_PuAn123	21.9951	41.113	22.1036	41.3435	1.86001	1.87044	0.994425	0.995091	PuAn	FM_-/-	PRJNA1022041	https://www.ncbi.nlm.nih.gov/bioproject/?term=PRJNA1022041
P041_PuAn033	23.0233	43.0103	23.1275	43.5126	1.8597	1.88142	0.988456	0.995495	PuAn	FM_-/-	PRJNA1022041	https://www.ncbi.nlm.nih.gov/bioproject/?term=PRJNA1022041
P041_PuAn093	23.0717	43.4601	23.1589	42.9398	1.8766	1.85414	1.01212	0.996235	PuAn	FM_-/-	PRJNA1022041	https://www.ncbi.nlm.nih.gov/bioproject/?term=PRJNA1022041
P041_PuAn034	21.4397	40.2401	21.4954	40.4991	1.87203	1.88408	0.993605	0.997409	PuAn	FM_-/-	PRJNA1022041	https://www.ncbi.nlm.nih.gov/bioproject/?term=PRJNA1022041
P041_PuAn043	22.6587	42.2874	22.6936	41.5824	1.86341	1.83234	1.01695	0.998462	PuAn	FM_-/-	PRJNA1022041	https://www.ncbi.nlm.nih.gov/bioproject/?term=PRJNA1022041
P041_PuAn112	22.1305	40.68	22.1579	39.9535	1.83591	1.80313	1.01818	0.998763	PuAn	FM_-/-	PRJNA1022041	https://www.ncbi.nlm.nih.gov/bioproject/?term=PRJNA1022041
P041_PuAn039	23.2478	42.5466	23.26	43.0951	1.82917	1.85276	0.987272	0.999475	PuAn	FM_-/-	PRJNA1022041	https://www.ncbi.nlm.nih.gov/bioproject/?term=PRJNA1022041
P041_PuAn036	23.3279	43.2583	23.3126	43.8937	1.85558	1.88283	0.985524	1.00066	PuAn	FM_-/-	PRJNA1022041	https://www.ncbi.nlm.nih.gov/bioproject/?term=PRJNA1022041
P041_PuAn065	22.8614	41.3668	22.8437	42.1901	1.81086	1.8469	0.980486	1.00077	PuAn	FM_-/-	PRJNA1022041	https://www.ncbi.nlm.nih.gov/bioproject/?term=PRJNA1022041
P041_PuAn038	22.3363	42.574	22.2808	42.2335	1.91079	1.89551	1.00806	1.00249	PuAn	FM_-/-	PRJNA1022041	https://www.ncbi.nlm.nih.gov/bioproject/?term=PRJNA1022041
P041_PuAn100	21.3039	39.1637	21.2475	39.9447	1.84321	1.87997	0.980448	1.00265	PuAn	FM_-/-	PRJNA1022041	https://www.ncbi.nlm.nih.gov/bioproject/?term=PRJNA1022041
P041_PuAn020	10.9801	21.9845	10.9487	22.1602	2.00796	2.024	0.992071	1.00287	PuAn	FM_-/-	PRJNA1022041	https://www.ncbi.nlm.nih.gov/bioproject/?term=PRJNA1022041
P041_PuAn024	22.7708	42.7285	22.6963	41.7088	1.88262	1.83769	1.02445	1.00328	PuAn	FM_-/-	PRJNA1022041	https://www.ncbi.nlm.nih.gov/bioproject/?term=PRJNA1022041
P041_PuAn049	22.9112	42.0975	22.7987	41.8288	1.84649	1.8347	1.00642	1.00493	PuAn	FM_-/-	PRJNA1022041	https://www.ncbi.nlm.nih.gov/bioproject/?term=PRJNA1022041
P041_PuAn058	22.1764	41.3381	22.053	41.157	1.87449	1.86628	1.0044	1.0056	PuAn	FM_-/-	PRJNA1022041	https://www.ncbi.nlm.nih.gov/bioproject/?term=PRJNA1022041
P041_PuAn103	22.8347	33.5381	22.703	33.7863	1.47725	1.48819	0.992654	1.0058	PuAn	FM_+/-	PRJNA1022041	https://www.ncbi.nlm.nih.gov/bioproject/?term=PRJNA1022041
P041_PuAn069	22.5232	41.4466	22.3891	41.897	1.8512	1.87131	0.98925	1.00599	PuAn	FM_-/-	PRJNA1022041	https://www.ncbi.nlm.nih.gov/bioproject/?term=PRJNA1022041
P041_PuAn080	22.9795	41.8269	22.8138	42.2011	1.8334	1.84981	0.991133	1.00726	PuAn	FM_-/-	PRJNA1022041	https://www.ncbi.nlm.nih.gov/bioproject/?term=PRJNA1022041
P041_PuAn012	21.8196	40.952	21.6608	40.5894	1.8906	1.87386	1.00893	1.00733	PuAn	FM_-/-	PRJNA1022041	https://www.ncbi.nlm.nih.gov/bioproject/?term=PRJNA1022041
P041_PuAn082	22.4109	40.6442	22.2435	41.5518	1.82724	1.86804	0.978157	1.00753	PuAn	FM_-/-	PRJNA1022041	https://www.ncbi.nlm.nih.gov/bioproject/?term=PRJNA1022041
P041_PuAn128	21.4541	39.5419	21.2746	41.1056	1.85864	1.93214	0.961959	1.00844	PuAn	FM_-/-	PRJNA1022041	https://www.ncbi.nlm.nih.gov/bioproject/?term=PRJNA1022041
P041_PuAn078	22.1116	41.4982	21.9242	40.125	1.8928	1.83017	1.03422	1.00855	PuAn	FM_-/-	PRJNA1022041	https://www.ncbi.nlm.nih.gov/bioproject/?term=PRJNA1022041
P041_PuAn129	22.008	40.7751	21.8022	41.2058	1.87023	1.88998	0.989548	1.00944	PuAn	FM_-/-	PRJNA1022041	https://www.ncbi.nlm.nih.gov/bioproject/?term=PRJNA1022041
P041_PuAn059	20.6575	39.3567	20.4586	38.9175	1.92372	1.90226	1.01129	1.00972	PuAn	FM_-/-	PRJNA1022041	https://www.ncbi.nlm.nih.gov/bioproject/?term=PRJNA1022041
P041_PuAn072	22.2243	41.0316	22.005	41.4503	1.86465	1.88368	0.989899	1.00997	PuAn	FM_-/-	PRJNA1022041	https://www.ncbi.nlm.nih.gov/bioproject/?term=PRJNA1022041
P041_PuAn050	23.1546	41.8623	22.92	42.0964	1.82645	1.83667	0.994439	1.01024	PuAn	FM_-/-	PRJNA1022041	https://www.ncbi.nlm.nih.gov/bioproject/?term=PRJNA1022041
P041_PuAn081	22.5366	41.8978	22.2985	41.8262	1.87895	1.87574	1.00171	1.01068	PuAn	FM_-/-	PRJNA1022041	https://www.ncbi.nlm.nih.gov/bioproject/?term=PRJNA1022041
P041_PuAn122	22.0554	41.9691	21.8202	42.1878	1.92341	1.93343	0.994816	1.01078	PuAn	FM_-/-	PRJNA1022041	https://www.ncbi.nlm.nih.gov/bioproject/?term=PRJNA1022041
P041_PuAn051	22.5362	41.3948	22.2941	40.4718	1.85676	1.81536	1.02281	1.01086	PuAn	FM_-/-	PRJNA1022041	https://www.ncbi.nlm.nih.gov/bioproject/?term=PRJNA1022041
P041_PuAn001	21.8728	40.9794	21.6372	41.6161	1.89393	1.92336	0.984701	1.01089	PuAn	FM_-/-	PRJNA1022041	https://www.ncbi.nlm.nih.gov/bioproject/?term=PRJNA1022041
P041_PuAn106	21.2434	39.8543	21.0031	40.9832	1.89754	1.95129	0.972455	1.01144	PuAn	FM_-/-	PRJNA1022041	https://www.ncbi.nlm.nih.gov/bioproject/?term=PRJNA1022041
P041_PuAn011	22.8771	41.2002	22.6175	42.042	1.82161	1.85883	0.979977	1.01148	PuAn	FM_-/-	PRJNA1022041	https://www.ncbi.nlm.nih.gov/bioproject/?term=PRJNA1022041
P041_PuAn035	22.8194	34.0184	22.5501	32.4262	1.50857	1.43796	1.0491	1.01194	PuAn	FM_+/-	PRJNA1022041	https://www.ncbi.nlm.nih.gov/bioproject/?term=PRJNA1022041
P041_PuAn126	21.6574	39.3729	21.3899	39.9411	1.84072	1.86729	0.985774	1.01251	PuAn	FM_-/-	PRJNA1022041	https://www.ncbi.nlm.nih.gov/bioproject/?term=PRJNA1022041
P041_PuAn056	22.5234	42.2224	22.2437	41.8061	1.89817	1.87946	1.00996	1.01257	PuAn	FM_-/-	PRJNA1022041	https://www.ncbi.nlm.nih.gov/bioproject/?term=PRJNA1022041
P041_PuAn089	22.5221	40.6464	22.2408	41.376	1.82756	1.86036	0.982367	1.01265	PuAn	FM_-/-	PRJNA1022041	https://www.ncbi.nlm.nih.gov/bioproject/?term=PRJNA1022041
P041_PuAn109	22.1024	40.1664	21.8081	40.8409	1.84181	1.87274	0.983485	1.01349	PuAn	FM_-/-	PRJNA1022041	https://www.ncbi.nlm.nih.gov/bioproject/?term=PRJNA1022041
P041_PuAn026	22.0144	41.0099	21.7186	40.6763	1.88824	1.87288	1.0082	1.01362	PuAn	FM_-/-	PRJNA1022041	https://www.ncbi.nlm.nih.gov/bioproject/?term=PRJNA1022041
P041_PuAn117	22.7028	42.4426	22.3883	43.4808	1.89575	1.94212	0.976123	1.01405	PuAn	FM_-/-	PRJNA1022041	https://www.ncbi.nlm.nih.gov/bioproject/?term=PRJNA1022041
P041_PuAn102	22.8346	42.7022	22.5157	42.5	1.89655	1.88757	1.00476	1.01416	PuAn	FM_-/-	PRJNA1022041	https://www.ncbi.nlm.nih.gov/bioproject/?term=PRJNA1022041
P041_PuAn131	22.5499	41.8791	22.2301	41.7702	1.88389	1.87899	1.00261	1.01439	PuAn	FM_-/-	PRJNA1022041	https://www.ncbi.nlm.nih.gov/bioproject/?term=PRJNA1022041
P041_PuAn002	22.611	42.6617	22.2831	41.8054	1.91453	1.8761	1.02048	1.01472	PuAn	FM_-/-	PRJNA1022041	https://www.ncbi.nlm.nih.gov/bioproject/?term=PRJNA1022041
P041_PuAn115	21.6274	41.1027	21.3134	41.0822	1.92849	1.92753	1.0005	1.01473	PuAn	FM_-/-	PRJNA1022041	https://www.ncbi.nlm.nih.gov/bioproject/?term=PRJNA1022041
P041_PuAn104	22.6447	42.3475	22.2971	43.0105	1.89924	1.92897	0.984585	1.01559	PuAn	FM_-/-	PRJNA1022041	https://www.ncbi.nlm.nih.gov/bioproject/?term=PRJNA1022041
P041_PuAn087	22.6811	40.5993	22.3312	41.7566	1.81805	1.86988	0.972285	1.01567	PuAn	FM_-/-	PRJNA1022041	https://www.ncbi.nlm.nih.gov/bioproject/?term=PRJNA1022041
P041_PuAn013	22.1644	41.4749	21.818	41.8414	1.90095	1.91775	0.991241	1.01588	PuAn	FM_-/-	PRJNA1022041	https://www.ncbi.nlm.nih.gov/bioproject/?term=PRJNA1022041
P041_PuAn090	21.8199	40.7915	21.4513	41.1922	1.90159	1.92027	0.990272	1.01718	PuAn	FM_-/-	PRJNA1022041	https://www.ncbi.nlm.nih.gov/bioproject/?term=PRJNA1022041
P041_PuAn031	21.4356	40.5702	21.0658	41.1317	1.92588	1.95253	0.986349	1.01755	PuAn	FM_-/-	PRJNA1022041	https://www.ncbi.nlm.nih.gov/bioproject/?term=PRJNA1022041
P041_PuAn111	21.2875	40.1574	20.9155	39.618	1.91998	1.89419	1.01362	1.01779	PuAn	FM_-/-	PRJNA1022041	https://www.ncbi.nlm.nih.gov/bioproject/?term=PRJNA1022041
P041_PuAn032	22.8267	41.4359	22.4265	42.1118	1.84763	1.87777	0.98395	1.01784	PuAn	FM_-/-	PRJNA1022041	https://www.ncbi.nlm.nih.gov/bioproject/?term=PRJNA1022041
P041_PuAn086	21.8406	40	21.4544	40.4491	1.86442	1.88535	0.988897	1.018	PuAn	FM_-/-	PRJNA1022041	https://www.ncbi.nlm.nih.gov/bioproject/?term=PRJNA1022041
P041_PuAn009	22.4967	41.6262	22.0967	42.911	1.88382	1.94196	0.970059	1.0181	PuAn	FM_-/-	PRJNA1022041	https://www.ncbi.nlm.nih.gov/bioproject/?term=PRJNA1022041
P041_PuAn116	22.7434	42.3103	22.3318	42.8851	1.89462	1.92036	0.986597	1.01843	PuAn	FM_-/-	PRJNA1022041	https://www.ncbi.nlm.nih.gov/bioproject/?term=PRJNA1022041
P041_PuAn076	21.8381	40.4354	21.4321	41.1009	1.88667	1.91773	0.983808	1.01894	PuAn	FM_-/-	PRJNA1022041	https://www.ncbi.nlm.nih.gov/bioproject/?term=PRJNA1022041
P041_PuAn037	21.9047	40.7303	21.4916	41.3008	1.89517	1.92172	0.986187	1.01922	PuAn	FM_-/-	PRJNA1022041	https://www.ncbi.nlm.nih.gov/bioproject/?term=PRJNA1022041
P041_PuAn047	21.7907	39.1774	21.3673	41.6317	1.83352	1.94838	0.941047	1.01982	PuAn	FM_-/-	PRJNA1022041	https://www.ncbi.nlm.nih.gov/bioproject/?term=PRJNA1022041
P041_PuAn107	22.7589	41.58	22.3092	42.6703	1.86381	1.91268	0.974448	1.02016	PuAn	FM_-/-	PRJNA1022041	https://www.ncbi.nlm.nih.gov/bioproject/?term=PRJNA1022041
P041_PuAn097	21.5429	39.2448	21.117	39.829	1.85845	1.88611	0.985332	1.02017	PuAn	FM_-/-	PRJNA1022041	https://www.ncbi.nlm.nih.gov/bioproject/?term=PRJNA1022041
P041_PuAn063	23.1907	42.983	22.7277	42.593	1.89122	1.87406	1.00916	1.02037	PuAn	FM_-/-	PRJNA1022041	https://www.ncbi.nlm.nih.gov/bioproject/?term=PRJNA1022041
P041_PuAn119	21.8361	40.1502	21.3965	40.7352	1.87648	1.90383	0.985639	1.02055	PuAn	FM_-/-	PRJNA1022041	https://www.ncbi.nlm.nih.gov/bioproject/?term=PRJNA1022041
P041_PuAn108	21.4189	39.3592	20.9837	40.3129	1.8757	1.92115	0.976343	1.02074	PuAn	FM_-/-	PRJNA1022041	https://www.ncbi.nlm.nih.gov/bioproject/?term=PRJNA1022041
P041_PuAn004	22.0067	40.5821	21.5562	41.0149	1.88262	1.9027	0.989448	1.0209	PuAn	FM_-/-	PRJNA1022041	https://www.ncbi.nlm.nih.gov/bioproject/?term=PRJNA1022041
P041_PuAn007	21.4687	40.0451	21.0263	40.8122	1.90452	1.94101	0.981204	1.02104	PuAn	FM_-/-	PRJNA1022041	https://www.ncbi.nlm.nih.gov/bioproject/?term=PRJNA1022041
P041_PuAn041	21.3891	39.7738	20.9432	39.3695	1.89913	1.87982	1.01027	1.02129	PuAn	FM_-/-	PRJNA1022041	https://www.ncbi.nlm.nih.gov/bioproject/?term=PRJNA1022041
P041_PuAn054	22.2487	40.7749	21.7603	40.1805	1.87382	1.8465	1.01479	1.02244	PuAn	FM_-/-	PRJNA1022041	https://www.ncbi.nlm.nih.gov/bioproject/?term=PRJNA1022041
P041_PuAn125	22.0675	39.7305	21.5806	39.9958	1.84103	1.85332	0.993367	1.02256	PuAn	FM_-/-	PRJNA1022041	https://www.ncbi.nlm.nih.gov/bioproject/?term=PRJNA1022041
P041_PuAn010	22.9205	42.6018	22.4094	42.6348	1.90107	1.90254	0.999226	1.02281	PuAn	FM_-/-	PRJNA1022041	https://www.ncbi.nlm.nih.gov/bioproject/?term=PRJNA1022041
P041_PuAn022	23.4404	42.1677	22.9154	41.826	1.84015	1.82524	1.00817	1.02291	PuAn	FM_-/-	PRJNA1022041	https://www.ncbi.nlm.nih.gov/bioproject/?term=PRJNA1022041
P041_PuAn070	21.8171	40.1895	21.3232	40.1264	1.88478	1.88182	1.00157	1.02316	PuAn	FM_-/-	PRJNA1022041	https://www.ncbi.nlm.nih.gov/bioproject/?term=PRJNA1022041
P041_PuAn055	22.4322	40.8502	21.9236	42.1932	1.8633	1.92456	0.96817	1.0232	PuAn	FM_-/-	PRJNA1022041	https://www.ncbi.nlm.nih.gov/bioproject/?term=PRJNA1022041
P041_PuAn025	21.8338	40.3242	21.3375	40.6268	1.88983	1.90401	0.992552	1.02326	PuAn	FM_-/-	PRJNA1022041	https://www.ncbi.nlm.nih.gov/bioproject/?term=PRJNA1022041
P041_PuAn077	23.065	42.1395	22.5336	41.7349	1.87007	1.85212	1.00969	1.02358	PuAn	FM_-/-	PRJNA1022041	https://www.ncbi.nlm.nih.gov/bioproject/?term=PRJNA1022041
P041_PuAn127	22.7956	41.0594	22.242	41.5448	1.84603	1.86785	0.988316	1.02489	PuAn	FM_-/-	PRJNA1022041	https://www.ncbi.nlm.nih.gov/bioproject/?term=PRJNA1022041
P041_PuAn068	21.4527	39.3908	20.9143	40.1684	1.88344	1.92062	0.980641	1.02574	PuAn	FM_-/-	PRJNA1022041	https://www.ncbi.nlm.nih.gov/bioproject/?term=PRJNA1022041
P041_PuAn124	22.6673	41.6608	22.0958	41.6579	1.88546	1.88533	1.00007	1.02586	PuAn	FM_-/-	PRJNA1022041	https://www.ncbi.nlm.nih.gov/bioproject/?term=PRJNA1022041
P041_PuAn048	21.8208	39.2587	21.2686	40.7678	1.84585	1.91681	0.962983	1.02596	PuAn	FM_-/-	PRJNA1022041	https://www.ncbi.nlm.nih.gov/bioproject/?term=PRJNA1022041
P041_PuAn061	22.2782	41.7224	21.7138	41.6807	1.92147	1.91955	1.001	1.02599	PuAn	FM_-/-	PRJNA1022041	https://www.ncbi.nlm.nih.gov/bioproject/?term=PRJNA1022041
P041_PuAn015	21.6277	39.3381	21.0777	39.827	1.86634	1.88953	0.987724	1.02609	PuAn	FM_-/-	PRJNA1022041	https://www.ncbi.nlm.nih.gov/bioproject/?term=PRJNA1022041
P041_PuAn120	21.7328	40.3065	21.1738	40.0675	1.9036	1.89232	1.00596	1.0264	PuAn	FM_-/-	PRJNA1022041	https://www.ncbi.nlm.nih.gov/bioproject/?term=PRJNA1022041
P041_PuAn074	21.8919	40.178	21.3285	40.9173	1.88377	1.91843	0.981932	1.02642	PuAn	FM_-/-	PRJNA1022041	https://www.ncbi.nlm.nih.gov/bioproject/?term=PRJNA1022041
P041_PuAn084	22.71	40.791	22.1226	42.3353	1.84386	1.91367	0.963522	1.02655	PuAn	FM_-/-	PRJNA1022041	https://www.ncbi.nlm.nih.gov/bioproject/?term=PRJNA1022041
P041_PuAn075	23.3635	43.0695	22.7457	42.6691	1.89352	1.87592	1.00938	1.02716	PuAn	FM_-/-	PRJNA1022041	https://www.ncbi.nlm.nih.gov/bioproject/?term=PRJNA1022041
P041_PuAn052	22.0463	40.2482	21.4613	41.5205	1.87538	1.93467	0.969357	1.02726	PuAn	FM_-/-	PRJNA1022041	https://www.ncbi.nlm.nih.gov/bioproject/?term=PRJNA1022041
P041_PuAn083	21.4682	38.8166	20.8946	39.5051	1.85773	1.89068	0.982572	1.02745	PuAn	FM_-/-	PRJNA1022041	https://www.ncbi.nlm.nih.gov/bioproject/?term=PRJNA1022041
P041_PuAn062	21.7493	40.3087	21.1666	40.6677	1.90435	1.92131	0.991172	1.02753	PuAn	FM_-/-	PRJNA1022041	https://www.ncbi.nlm.nih.gov/bioproject/?term=PRJNA1022041
P041_PuAn088	22.0344	41.0803	21.4409	42.0164	1.91598	1.95964	0.977721	1.02768	PuAn	FM_-/-	PRJNA1022041	https://www.ncbi.nlm.nih.gov/bioproject/?term=PRJNA1022041
P041_PuAn006	23.1191	42.083	22.4757	43.2107	1.87238	1.92255	0.973902	1.02863	PuAn	FM_-/-	PRJNA1022041	https://www.ncbi.nlm.nih.gov/bioproject/?term=PRJNA1022041
P041_PuAn098	22.0658	39.6422	21.4427	40.9648	1.84875	1.91043	0.967714	1.02906	PuAn	FM_-/-	PRJNA1022041	https://www.ncbi.nlm.nih.gov/bioproject/?term=PRJNA1022041
P041_PuAn091	19.6438	37.5874	19.0806	37.6591	1.96993	1.97369	0.998096	1.02952	PuAn	FM_-/-	PRJNA1022041	https://www.ncbi.nlm.nih.gov/bioproject/?term=PRJNA1022041
P041_PuAn105	23.0545	43.1253	22.3906	43.4224	1.92604	1.93931	0.993158	1.02965	PuAn	FM_-/-	PRJNA1022041	https://www.ncbi.nlm.nih.gov/bioproject/?term=PRJNA1022041
P041_PuAn005	22.8352	43.2713	22.1755	42.804	1.95131	1.93024	1.01092	1.02975	PuAn	FM_-/-	PRJNA1022041	https://www.ncbi.nlm.nih.gov/bioproject/?term=PRJNA1022041
P041_PuAn060	22.2771	40.6462	21.6237	40.5735	1.87971	1.87634	1.00179	1.03022	PuAn	FM_-/-	PRJNA1022041	https://www.ncbi.nlm.nih.gov/bioproject/?term=PRJNA1022041
P041_PuAn066	21.7945	40.6749	21.1493	41.0733	1.92323	1.94206	0.9903	1.03051	PuAn	FM_-/-	PRJNA1022041	https://www.ncbi.nlm.nih.gov/bioproject/?term=PRJNA1022041
P041_PuAn067	22.1133	40.9686	21.4543	41.0226	1.90958	1.91209	0.998684	1.03072	PuAn	FM_-/-	PRJNA1022041	https://www.ncbi.nlm.nih.gov/bioproject/?term=PRJNA1022041
P041_PuAn079	22.3035	40.6161	21.6372	41.7835	1.87714	1.9311	0.972061	1.03079	PuAn	FM_-/-	PRJNA1022041	https://www.ncbi.nlm.nih.gov/bioproject/?term=PRJNA1022041
P041_PuAn053	22.5276	42.4316	21.8454	41.646	1.94236	1.9064	1.01886	1.03123	PuAn	FM_-/-	PRJNA1022041	https://www.ncbi.nlm.nih.gov/bioproject/?term=PRJNA1022041
P041_PuAn085	21.4211	39.1323	20.7569	39.8171	1.88527	1.91826	0.982801	1.032	PuAn	FM_-/-	PRJNA1022041	https://www.ncbi.nlm.nih.gov/bioproject/?term=PRJNA1022041
P041_PuAn130	22.5146	41.7112	21.81	42.3708	1.91248	1.94272	0.984433	1.03231	PuAn	FM_-/-	PRJNA1022041	https://www.ncbi.nlm.nih.gov/bioproject/?term=PRJNA1022041
P041_PuAn114	22.2476	41.3401	21.5157	41.9063	1.92139	1.94771	0.986489	1.03402	PuAn	FM_-/-	PRJNA1022041	https://www.ncbi.nlm.nih.gov/bioproject/?term=PRJNA1022041
P041_PuAn029	21.4324	39.2271	20.6936	40.4731	1.89562	1.95583	0.969214	1.0357	PuAn	FM_-/-	PRJNA1022041	https://www.ncbi.nlm.nih.gov/bioproject/?term=PRJNA1022041
P041_PuAn099	23.2054	41.3108	22.4031	42.4629	1.84398	1.8954	0.972868	1.03581	PuAn	FM_-/-	PRJNA1022041	https://www.ncbi.nlm.nih.gov/bioproject/?term=PRJNA1022041
P041_PuAn071	21.6358	39.7294	20.8865	39.978	1.90216	1.91406	0.993782	1.03587	PuAn	FM_-/-	PRJNA1022041	https://www.ncbi.nlm.nih.gov/bioproject/?term=PRJNA1022041
P041_PuAn094	22.618	42.591	21.8006	42.3618	1.95366	1.94315	1.00541	1.03749	PuAn	FM_-/-	PRJNA1022041	https://www.ncbi.nlm.nih.gov/bioproject/?term=PRJNA1022041
P041_PuAn030	23.0757	41.3984	22.1742	42.1006	1.86696	1.89863	0.983321	1.04066	PuAn	FM_-/-	PRJNA1022041	https://www.ncbi.nlm.nih.gov/bioproject/?term=PRJNA1022041
P041_PuAn092	20.4579	38.622	19.6559	39.2662	1.96491	1.99768	0.983594	1.0408	PuAn	FM_-/-	PRJNA1022041	https://www.ncbi.nlm.nih.gov/bioproject/?term=PRJNA1022041
P041_PuAn096	22.9538	41.0668	21.9986	41.7113	1.86679	1.89609	0.984549	1.04342	PuAn	FM_-/-	PRJNA1022041	https://www.ncbi.nlm.nih.gov/bioproject/?term=PRJNA1022041
P041_PuAn064	21.8223	41.0224	20.9096	40.2197	1.96189	1.9235	1.01996	1.04365	PuAn	FM_-/-	PRJNA1022041	https://www.ncbi.nlm.nih.gov/bioproject/?term=PRJNA1022041
P041_PuAn101	21.6532	39.1141	20.7086	39.5243	1.88879	1.90859	0.989622	1.04561	PuAn	FM_-/-	PRJNA1022041	https://www.ncbi.nlm.nih.gov/bioproject/?term=PRJNA1022041
P041_PuAn095	21.9003	39.6729	20.9021	40.2798	1.89803	1.92707	0.984933	1.04776	PuAn	FM_-/-	PRJNA1022041	https://www.ncbi.nlm.nih.gov/bioproject/?term=PRJNA1022041
P041_PuAn073	22.377	39.3173	21.2364	40.7907	1.85141	1.92079	0.963879	1.05371	PuAn	FM_-/-	PRJNA1022041	https://www.ncbi.nlm.nih.gov/bioproject/?term=PRJNA1022041
P041_PuAn042	19.4383	30.8462	16.4093	30.355	1.8798	1.84987	1.01618	1.18459	PuAn	FM_-/-	PRJNA1022041	https://www.ncbi.nlm.nih.gov/bioproject/?term=PRJNA1022041
SIKtw	19.7056	36.1027	19.7589	36.3097	1.82716	1.83764	0.994299	0.997302	Silkies	FM_-/-	PRJNA202483	https://www.ncbi.nlm.nih.gov/bioproject/?term=PRJNA202483
SIK01	8.97195	19.2942	8.86142	17.3984	2.17733	1.96339	1.10896	1.01247	Silkies	FM_-/-	PRJNA232548	https://www.ncbi.nlm.nih.gov/bioproject/?term=PRJNA232548
P827_ZYRMP	29.6196	42.5583	28.027	40.2739	1.51848	1.43697	1.05672	1.05682	Zhenyuan	FM_+/-	PRJNA284827	https://www.ncbi.nlm.nih.gov/bioproject/?term=PRJNA284827
P174_ARCA3	8.95922	8.95	8.80397	8.47307	1.01659	0.962415	1.05629	1.01763	Araucana	WT_+/+	PRJNA291174	https://www.ncbi.nlm.nih.gov/bioproject/?term=PRJNA291174
P174_ARCA2	19.1457	19.4473	18.1176	18.4323	1.07339	1.01737	1.05507	1.05675	Araucana	WT_+/+	PRJNA291174	https://www.ncbi.nlm.nih.gov/bioproject/?term=PRJNA291174
P174_ARCA1	11.5689	11.2204	10.8358	10.7165	1.03549	0.98899	1.04702	1.06765	Araucana	WT_+/+	PRJNA291174	https://www.ncbi.nlm.nih.gov/bioproject/?term=PRJNA291174
9-246	14.4313	28.7274	14.3667	28.7366	1.99958	2.00022	0.99968	1.0045	JiuyuanBlack	FM_-/-	PRJNA306389	https://www.ncbi.nlm.nih.gov/bioproject/?term=PRJNA306389%C2%A0
1-8	9.29394	18.6348	9.16036	18.9278	2.03429	2.06627	0.98452	1.01458	JiuyuanBlack	FM_-/-	PRJNA306389	https://www.ncbi.nlm.nih.gov/bioproject/?term=PRJNA306389%C2%A0
MYF05	25.0781	43.1507	23.4528	42.9566	1.8399	1.83162	1.00452	1.0693	Miyi	FM_-/-	PRJNA306389	https://www.ncbi.nlm.nih.gov/bioproject/?term=PRJNA306389%C2%A0
MCBB5	16.7876	25.2688	17.0843	23.7506	1.47907	1.3902	1.06392	0.982633	Muchuan_Black_bone	FM_+/-	PRJNA306389	https://www.ncbi.nlm.nih.gov/bioproject/?term=PRJNA306389%C2%A0
TFBB5	13.0655	26.115	13.6006	24.5539	1.92014	1.80535	1.06358	0.960656	Tianfu_Black_bone	FM_-/-	PRJNA306389	https://www.ncbi.nlm.nih.gov/bioproject/?term=PRJNA306389%C2%A0
TFBB2	52.6617	91.6859	44.9515	88.4794	2.03966	1.96833	1.03624	1.17152	Tianfu_Black_bone	FM_-/-	PRJNA306389	https://www.ncbi.nlm.nih.gov/bioproject/?term=PRJNA306389%C2%A0
P300_EM	22.0394	31.1191	22.0407	31.9925	1.41189	1.45152	0.9727	0.99994	Emei_Black	FM_+/-	PRJNA344300	https://www.ncbi.nlm.nih.gov/bioproject/?term=PRJNA344300%C2%A0
P300_P3	11.3092	17.3908	11.6272	17.5404	1.4957	1.50857	0.991471	0.97265	Piao	FM_+/-	PRJNA344300	https://www.ncbi.nlm.nih.gov/bioproject/?term=PRJNA344300%C2%A0
P300_P2	10.9053	22.3877	10.9187	22.3402	2.0504	2.04605	1.00213	0.99877	Piao	FM_-/-	PRJNA344300	https://www.ncbi.nlm.nih.gov/bioproject/?term=PRJNA344300%C2%A0
P300_P1	10.2867	15.7608	10.193	15.7712	1.54624	1.54726	0.999341	1.00919	Piao	FM_+/-	PRJNA344300	https://www.ncbi.nlm.nih.gov/bioproject/?term=PRJNA344300%C2%A0
P880_SiChuan	10.8327	16.5509	10.6619	16.3972	1.55234	1.53792	1.00937	1.01602	Miyi	FM_+/-	PRJNA357880	https://www.ncbi.nlm.nih.gov/bioproject/?term=PRJNA357880%C2%A0
P880_TBT_01	12.1538	17.804	12.3761	18.0769	1.43858	1.46063	0.984903	0.982038	Tibetan	FM_+/-	PRJNA357880	https://www.ncbi.nlm.nih.gov/bioproject/?term=PRJNA357880%C2%A0
YeonsanOgye	68.5279	124.684	60.6375	128.434	2.05622	2.11806	0.970802	1.13012	Yeonsan_Ogye	FM_-/-	PRJNA412408	https://www.ncbi.nlm.nih.gov/gds/?term=PRJNA412408%C2%A0
P200_Mechelse_styrian	17.4052	25.354	17.1382	26.0114	1.47939	1.51774	0.974726	1.01558	Unknown	FM_+/-	PRJNA432200	https://www.ncbi.nlm.nih.gov/sra/?term=PRJNA432200%C2%A0
SArb2	12.0182	18.1937	12.1943	17.6852	1.49198	1.45028	1.02875	0.985559	Unknown	FM_+/-	PRJNA453469	https://www.ncbi.nlm.nih.gov/sra/?term=PRJNA453469%C2%A0
GGD_HMong28	39.7342	68.4729	35.9463	69.0516	1.90487	1.92097	0.991619	1.10538	Hmong	FM_-/-	PRJNA552030	https://www.ncbi.nlm.nih.gov/sra/?term=PRJNA552030%C2%A0
Anak_HB_400	24.6874	26.7298	23.8599	24.1889	1.12028	1.01379	1.10504	1.03468	Anak	WT_+/+	PRJNA556322	https://www.ncbi.nlm.nih.gov/sra/?term=PRJNA556322%C2%A0
P932_DLC5	13.8257	19.115	13.1755	19.2403	1.4508	1.46031	0.993488	1.04935	Dulong	FM_+/-	PRJNA559932	https://www.ncbi.nlm.nih.gov/sra/?term=PRJNA559932%C2%A0
P584_ASL01	60.3236	51.2556	52.2366	53.9752	0.98122	1.03328	0.949614	1.15481	Aseel	WT_+/+	PRJNA573584	https://www.ncbi.nlm.nih.gov/bioproject/?term=PRJNA573584%C2%A0
P584_SIK19	51.7749	89.4608	44.3069	87.922	2.01912	1.98439	1.0175	1.16855	Silkies	FM_-/-	PRJNA573584	https://www.ncbi.nlm.nih.gov/bioproject/?term=PRJNA573584%C2%A0
SIK_WJ20	5.73863	11.6684	5.65151	10.8615	2.06465	1.92188	1.07429	1.01542	Silkies	FM_-/-	PRJNA597842	https://www.ncbi.nlm.nih.gov/bioproject/?term=PRJNA597842%C2%A0
SIK_WJ17	8.25621	16.517	8.12721	15.5367	2.03231	1.91169	1.0631	1.01587	Silkies	FM_-/-	PRJNA597842	https://www.ncbi.nlm.nih.gov/bioproject/?term=PRJNA597842%C2%A0
SIK_WJ24	8.01481	16.3585	7.83181	15.458	2.08873	1.97375	1.05825	1.02337	Silkies	FM_-/-	PRJNA597842	https://www.ncbi.nlm.nih.gov/bioproject/?term=PRJNA597842%C2%A0
SIK_WJ25	7.8864	15.8543	7.69677	15.2786	2.05986	1.98507	1.03768	1.02464	Silkies	FM_-/-	PRJNA597842	https://www.ncbi.nlm.nih.gov/bioproject/?term=PRJNA597842%C2%A0
SIK_WJ21	5.67352	11.1444	5.40253	11.2009	2.06281	2.07327	0.994956	1.05016	Silkies	FM_-/-	PRJNA597842	https://www.ncbi.nlm.nih.gov/bioproject/?term=PRJNA597842%C2%A0
SIK_WJ19	5.54106	11.1691	5.26096	10.5923	2.12302	2.01338	1.05445	1.05324	Silkies	FM_-/-	PRJNA597842	https://www.ncbi.nlm.nih.gov/bioproject/?term=PRJNA597842%C2%A0
SIK_WJ9	7.57606	14.2531	7.1703	13.8835	1.9878	1.93625	1.02662	1.05659	Silkies	FM_-/-	PRJNA597842	https://www.ncbi.nlm.nih.gov/bioproject/?term=PRJNA597842%C2%A0
SIK_WJ12	8.23295	15.6827	7.79132	14.4311	2.01284	1.8522	1.08673	1.05668	Silkies	FM_-/-	PRJNA597842	https://www.ncbi.nlm.nih.gov/bioproject/?term=PRJNA597842%C2%A0
SIK_WJ10	6.72747	13.3278	6.36653	12.7146	2.09342	1.9971	1.04823	1.05669	Silkies	FM_-/-	PRJNA597842	https://www.ncbi.nlm.nih.gov/bioproject/?term=PRJNA597842%C2%A0
SIK_WJ2	8.09819	15.6374	7.6528	15.0191	2.04336	1.96256	1.04117	1.0582	Silkies	FM_-/-	PRJNA597842	https://www.ncbi.nlm.nih.gov/bioproject/?term=PRJNA597842%C2%A0
SIK_WJ16	7.57105	14.9287	7.15015	13.7329	2.08789	1.92065	1.08708	1.05887	Silkies	FM_-/-	PRJNA597842	https://www.ncbi.nlm.nih.gov/bioproject/?term=PRJNA597842%C2%A0
SIK_WJ14	8.1557	15.5924	7.68302	14.7557	2.02946	1.92056	1.0567	1.06152	Silkies	FM_-/-	PRJNA597842	https://www.ncbi.nlm.nih.gov/bioproject/?term=PRJNA597842%C2%A0
SIK_WJ4	7.42075	14.3294	6.97611	13.471	2.05407	1.93102	1.06372	1.06374	Silkies	FM_-/-	PRJNA597842	https://www.ncbi.nlm.nih.gov/bioproject/?term=PRJNA597842%C2%A0
SIK_WJ6	7.36919	14.2668	6.91356	13.3882	2.0636	1.93651	1.06562	1.0659	Silkies	FM_-/-	PRJNA597842	https://www.ncbi.nlm.nih.gov/bioproject/?term=PRJNA597842%C2%A0
SIK_WJ11	7.95949	15.5558	7.46501	14.4664	2.08383	1.93789	1.07531	1.06624	Silkies	FM_-/-	PRJNA597842	https://www.ncbi.nlm.nih.gov/bioproject/?term=PRJNA597842%C2%A0
SIK_WJ26	7.88382	15.8076	7.3898	14.9113	2.13911	2.01782	1.06011	1.06685	Silkies	FM_-/-	PRJNA597842	https://www.ncbi.nlm.nih.gov/bioproject/?term=PRJNA597842%C2%A0
SIK_WJ27	7.08709	14.6469	6.64035	13.3653	2.20574	2.01274	1.09589	1.06728	Silkies	FM_-/-	PRJNA597842	https://www.ncbi.nlm.nih.gov/bioproject/?term=PRJNA597842%C2%A0
SIK_WJ23	7.55505	14.9998	7.05084	14.3263	2.12738	2.03186	1.04701	1.07151	Silkies	FM_-/-	PRJNA597842	https://www.ncbi.nlm.nih.gov/bioproject/?term=PRJNA597842%C2%A0
SIK_WJ31	7.55154	11.4538	7.04315	10.5691	1.62623	1.50062	1.08371	1.07218	Silkies	FM_+/-	PRJNA597842	https://www.ncbi.nlm.nih.gov/bioproject/?term=PRJNA597842%C2%A0
SIK_WJ28	7.30955	14.3796	6.80711	13.5873	2.11244	1.99605	1.05831	1.07381	Silkies	FM_-/-	PRJNA597842	https://www.ncbi.nlm.nih.gov/bioproject/?term=PRJNA597842%C2%A0
SIK_WJ13	7.32842	14.1536	6.81398	13.2877	2.07714	1.95006	1.06517	1.0755	Silkies	FM_-/-	PRJNA597842	https://www.ncbi.nlm.nih.gov/bioproject/?term=PRJNA597842%C2%A0
SIK_WJ22	7.64125	14.8222	7.10264	14.3409	2.08686	2.01909	1.03356	1.07583	Silkies	FM_-/-	PRJNA597842	https://www.ncbi.nlm.nih.gov/bioproject/?term=PRJNA597842%C2%A0
SIK_WJ15	7.54686	14.6471	7.00027	13.7536	2.09236	1.96472	1.06496	1.07808	Silkies	FM_-/-	PRJNA597842	https://www.ncbi.nlm.nih.gov/bioproject/?term=PRJNA597842%C2%A0
SIK_WJ5	6.16314	12.1119	5.71331	11.5616	2.11994	2.02363	1.0476	1.07873	Silkies	FM_-/-	PRJNA597842	https://www.ncbi.nlm.nih.gov/bioproject/?term=PRJNA597842%C2%A0
SIK_WJ29	6.31586	12.8978	5.85264	11.7141	2.20376	2.00151	1.10105	1.07915	Silkies	FM_-/-	PRJNA597842	https://www.ncbi.nlm.nih.gov/bioproject/?term=PRJNA597842%C2%A0
SIK_WJ3	7.69628	15.4785	7.12851	14.5673	2.17135	2.04353	1.06255	1.07965	Silkies	FM_-/-	PRJNA597842	https://www.ncbi.nlm.nih.gov/bioproject/?term=PRJNA597842%C2%A0
SIK_WJ8	7.38179	13.9419	6.68323	13.103	2.0861	1.96058	1.06402	1.10452	Silkies	FM_-/-	PRJNA597842	https://www.ncbi.nlm.nih.gov/bioproject/?term=PRJNA597842%C2%A0
SIK_WJ7	6.96451	13.2924	6.26858	12.8463	2.12048	2.04932	1.03473	1.11102	Silkies	FM_-/-	PRJNA597842	https://www.ncbi.nlm.nih.gov/bioproject/?term=PRJNA597842%C2%A0
SR20_Laos01	35.3083	43.1892	29.6067	45.2781	1.45876	1.52932	0.953865	1.19258	Laos	FM_+/-	PRJNA627080	https://www.ncbi.nlm.nih.gov/bioproject/?term=PRJNA627080%C2%A0
SR20_SK10	9.02427	19.6052	9.81323	17.9246	1.99783	1.82657	1.09376	0.919602	Silkies	FM_-/-	PRJNA627080	https://www.ncbi.nlm.nih.gov/bioproject/?term=PRJNA627080%C2%A0
SR20_SK09	7.42452	15.5484	7.7468	14.5458	2.00707	1.87765	1.06893	0.958398	Silkies	FM_-/-	PRJNA627080	https://www.ncbi.nlm.nih.gov/bioproject/?term=PRJNA627080%C2%A0
SR20_SK02	9.04253	18.6836	8.97189	17.0932	2.08246	1.9052	1.09304	1.00787	Silkies	FM_-/-	PRJNA627080	https://www.ncbi.nlm.nih.gov/bioproject/?term=PRJNA627080%C2%A0
SR20_SK06	7.68674	16.0054	7.62401	15.4243	2.09934	2.02312	1.03767	1.00823	Silkies	FM_-/-	PRJNA627080	https://www.ncbi.nlm.nih.gov/bioproject/?term=PRJNA627080%C2%A0
SR20_SK08	8.67371	18.2327	8.49646	16.9738	2.14592	1.99775	1.07417	1.02086	Silkies	FM_-/-	PRJNA627080	https://www.ncbi.nlm.nih.gov/bioproject/?term=PRJNA627080%C2%A0
SR20_SK01	8.48442	17.5294	8.2696	16.6207	2.11974	2.00986	1.05467	1.02598	Silkies	FM_-/-	PRJNA627080	https://www.ncbi.nlm.nih.gov/bioproject/?term=PRJNA627080%C2%A0
SR20_SK03	9.76219	20.1135	9.48666	18.1011	2.12019	1.90806	1.11118	1.02904	Silkies	FM_-/-	PRJNA627080	https://www.ncbi.nlm.nih.gov/bioproject/?term=PRJNA627080%C2%A0
SR20_SK05	9.07681	18.4009	8.61918	16.7179	2.13488	1.93962	1.10067	1.05309	Silkies	FM_-/-	PRJNA627080	https://www.ncbi.nlm.nih.gov/bioproject/?term=PRJNA627080%C2%A0
SR20_SK04	8.72585	17.8731	8.23727	16.1217	2.16978	1.95717	1.10864	1.05931	Silkies	FM_-/-	PRJNA627080	https://www.ncbi.nlm.nih.gov/bioproject/?term=PRJNA627080%C2%A0
SR20_SK07	9.4907	18.7984	8.45726	17.9054	2.22275	2.11716	1.04987	1.1222	Silkies	FM_-/-	PRJNA627080	https://www.ncbi.nlm.nih.gov/bioproject/?term=PRJNA627080%C2%A0
S02_P9908	9.75214	19.1444	9.34788	18.9096	2.04799	2.02288	1.01242	1.04325	Silkies	FM_-/-	PRJNA629908	https://www.ncbi.nlm.nih.gov/bioproject/?term=PRJNA629908%C2%A0
XCBBC_P3	23.3871	34.7276	25.1659	34.8078	1.37995	1.38313	0.997696	0.929317	Xichuan_Black_bone	FM_+/-	PRJNA642410	https://www.ncbi.nlm.nih.gov/bioproject/?term=PRJNA642410%C2%A0
P352_PXYC4	14.52	19.5679	13.4165	20.5775	1.4585	1.53375	0.950937	1.08225	Pengxian_yellow	FM_+/-	PRJNA656352	https://www.ncbi.nlm.nih.gov/bioproject/?term=PRJNA656352%C2%A0
Guangxi_Wugu13	7.32725	12.3253	7.85101	12.9108	1.5699	1.64448	0.95465	0.933287	Donglan_Black_bone	FM_+/-	PRJNA659069	https://www.ncbi.nlm.nih.gov/search/all/?term=PRJNA659069%C2%A0
Guangxi_Wugu7	6.31837	12.159	6.75776	12.7999	1.79926	1.8941	0.949929	0.93498	Donglan_Black_bone	FM_-/-	PRJNA659069	https://www.ncbi.nlm.nih.gov/search/all/?term=PRJNA659069%C2%A0
Guangxi_Wugu18	8.51462	12.9522	9.09005	13.3652	1.42488	1.47031	0.969099	0.936697	Donglan_Black_bone	FM_+/-	PRJNA659069	https://www.ncbi.nlm.nih.gov/search/all/?term=PRJNA659069%C2%A0
Guangxi_Wugu14	7.05257	13.8491	7.49939	14.352	1.8467	1.91376	0.96496	0.940419	Donglan_Black_bone	FM_-/-	PRJNA659069	https://www.ncbi.nlm.nih.gov/search/all/?term=PRJNA659069%C2%A0
Guangxi_Wugu4	7.51824	14.8594	7.8719	14.8454	1.88765	1.88587	1.00094	0.955072	Donglan_Black_bone	FM_-/-	PRJNA659069	https://www.ncbi.nlm.nih.gov/search/all/?term=PRJNA659069%C2%A0
Guangxi_Wugu12	11.0424	21.9897	11.5064	23.6397	1.91108	2.05448	0.930202	0.959676	Donglan_Black_bone	FM_-/-	PRJNA659069	https://www.ncbi.nlm.nih.gov/search/all/?term=PRJNA659069%C2%A0
Guangxi_Wugu8	6.80372	12.6283	6.80493	12.102	1.85576	1.77842	1.04349	0.999822	Donglan_Black_bone	FM_-/-	PRJNA659069	https://www.ncbi.nlm.nih.gov/search/all/?term=PRJNA659069%C2%A0
Guangxi_Wugu5	14.4995	29.4383	14.368	28.8618	2.04888	2.00876	1.01997	1.00915	Donglan_Black_bone	FM_-/-	PRJNA659069	https://www.ncbi.nlm.nih.gov/search/all/?term=PRJNA659069%C2%A0
Guangxi_Wugu9	10.2471	18.5982	10.119	17.9426	1.83795	1.77316	1.03654	1.01266	Donglan_Black_bone	FM_-/-	PRJNA659069	https://www.ncbi.nlm.nih.gov/search/all/?term=PRJNA659069%C2%A0
Guangxi_Wugu10	8.40647	16.7534	8.29812	15.8144	2.01894	1.90578	1.05938	1.01306	Donglan_Black_bone	FM_-/-	PRJNA659069	https://www.ncbi.nlm.nih.gov/search/all/?term=PRJNA659069%C2%A0
Guangxi_Wugu15	9.47229	17.8614	9.28662	17.1929	1.92335	1.85136	1.03888	1.01999	Donglan_Black_bone	FM_-/-	PRJNA659069	https://www.ncbi.nlm.nih.gov/search/all/?term=PRJNA659069%C2%A0
Guangxi_Wugu6	8.81242	16.522	8.62592	16.5813	1.91539	1.92226	0.996424	1.02162	Donglan_Black_bone	FM_-/-	PRJNA659069	https://www.ncbi.nlm.nih.gov/search/all/?term=PRJNA659069%C2%A0
Guangxi_Wugu17	9.46732	18.6428	8.99231	17.7214	2.07319	1.97073	1.05199	1.05282	Donglan_Black_bone	FM_-/-	PRJNA659069	https://www.ncbi.nlm.nih.gov/search/all/?term=PRJNA659069%C2%A0
Guangxi_Wugu1	8.22817	15.0691	7.69004	14.5199	1.95956	1.88814	1.03782	1.06998	Donglan_Black_bone	FM_-/-	PRJNA659069	https://www.ncbi.nlm.nih.gov/search/all/?term=PRJNA659069%C2%A0
Guangxi_Ma27	9.22938	9.86031	9.74946	9.44876	1.01137	0.969157	1.04356	0.946656	Guangxi_Ma	WT_+/+	PRJNA659069	https://www.ncbi.nlm.nih.gov/search/all/?term=PRJNA659069%C2%A0
Guangxi_Ma9	9.89368	10.0928	10.1198	9.9554	0.997332	0.983755	1.0138	0.977656	Guangxi_Ma	WT_+/+	PRJNA659069	https://www.ncbi.nlm.nih.gov/search/all/?term=PRJNA659069%C2%A0
Guangxi_Ma19	9.51116	9.65628	9.56276	9.37093	1.00978	0.97994	1.03045	0.994604	Guangxi_Ma	WT_+/+	PRJNA659069	https://www.ncbi.nlm.nih.gov/search/all/?term=PRJNA659069%C2%A0
Guangxi_Ma17	9.38475	9.50359	9.3864	9.37233	1.01249	0.998501	1.01401	0.999824	Guangxi_Ma	WT_+/+	PRJNA659069	https://www.ncbi.nlm.nih.gov/search/all/?term=PRJNA659069%C2%A0
Guangxi_Ma16	8.28926	8.40605	8.24544	8.33351	1.01948	1.01068	1.0087	1.00531	Guangxi_Ma	WT_+/+	PRJNA659069	https://www.ncbi.nlm.nih.gov/search/all/?term=PRJNA659069%C2%A0
Guangxi_Ma13	8.74434	8.72534	8.565	8.69377	1.01872	1.01503	1.00363	1.02094	Guangxi_Ma	WT_+/+	PRJNA659069	https://www.ncbi.nlm.nih.gov/search/all/?term=PRJNA659069%C2%A0
Guangxi_Ma12	6.07246	5.9657	5.92159	6.12207	1.00745	1.03386	0.974458	1.02548	Guangxi_Ma	WT_+/+	PRJNA659069	https://www.ncbi.nlm.nih.gov/search/all/?term=PRJNA659069%C2%A0
Guangxi_Ma46	5.60653	5.54058	5.46433	5.36341	1.01395	0.981531	1.03303	1.02602	Guangxi_Ma	WT_+/+	PRJNA659069	https://www.ncbi.nlm.nih.gov/search/all/?term=PRJNA659069%C2%A0
P651_Bian_R12	6.94845	8.45067	7.55241	6.81952	1.11894	0.902959	1.03919	0.92003	Bian	WT_+/+	PRJNA698651	https://www.ncbi.nlm.nih.gov/bioproject/?term=PRJNA698651%C2%A0
P651_Bian_R7	7.91995	8.95628	8.48271	7.83211	1.05583	0.923303	1.14353	0.933659	Bian	WT_+/+	PRJNA698651	https://www.ncbi.nlm.nih.gov/bioproject/?term=PRJNA698651%C2%A0
P651_Bian_R11	6.04118	6.0722	6.25286	5.85537	0.971108	0.936431	1.03703	0.966147	Bian	WT_+/+	PRJNA698651	https://www.ncbi.nlm.nih.gov/bioproject/?term=PRJNA698651%C2%A0
P651_Bian_R4	7.73361	7.88475	7.78825	7.45243	1.01239	0.956881	1.05801	0.992985	Bian	WT_+/+	PRJNA698651	https://www.ncbi.nlm.nih.gov/bioproject/?term=PRJNA698651%C2%A0
P651_Bian_R5	5.8806	5.43363	5.91621	6.188	0.918431	1.04594	0.878091	0.993981	Bian	WT_+/+	PRJNA698651	https://www.ncbi.nlm.nih.gov/bioproject/?term=PRJNA698651%C2%A0
P651_Bian_O4	8.7507	9.06637	8.79846	8.4283	1.03045	0.957929	1.07571	0.994572	Bian	WT_+/+	PRJNA698651	https://www.ncbi.nlm.nih.gov/bioproject/?term=PRJNA698651%C2%A0
P651_Bian_O2	8.12042	8.64305	7.93112	7.92672	1.08976	0.999445	1.09037	1.02387	Bian	WT_+/+	PRJNA698651	https://www.ncbi.nlm.nih.gov/bioproject/?term=PRJNA698651%C2%A0
P651_Bian_O10	9.01837	9.26278	8.77607	8.60493	1.05546	0.980499	1.07645	1.02761	Bian	WT_+/+	PRJNA698651	https://www.ncbi.nlm.nih.gov/bioproject/?term=PRJNA698651%C2%A0
P651_Bian_O8	8.89593	8.82892	8.59706	8.78996	1.02697	1.02244	1.00443	1.03476	Bian	WT_+/+	PRJNA698651	https://www.ncbi.nlm.nih.gov/bioproject/?term=PRJNA698651%C2%A0
P651_Bian_O6	8.36825	8.66054	8.07249	8.26338	1.07285	1.02365	1.04806	1.03664	Bian	WT_+/+	PRJNA698651	https://www.ncbi.nlm.nih.gov/bioproject/?term=PRJNA698651%C2%A0
P651_Bian_O1	8.01438	8.2778	7.66764	7.71039	1.07958	1.00558	1.07359	1.04522	Bian	WT_+/+	PRJNA698651	https://www.ncbi.nlm.nih.gov/bioproject/?term=PRJNA698651%C2%A0
P651_Bian_A4	7.17866	6.80135	6.82684	6.97814	0.996266	1.02216	0.974665	1.05154	Bian	WT_+/+	PRJNA698651	https://www.ncbi.nlm.nih.gov/bioproject/?term=PRJNA698651%C2%A0
P651_Bian_A10	7.02796	6.69641	6.66417	6.66299	1.00484	0.999823	1.00502	1.05459	Bian	WT_+/+	PRJNA698651	https://www.ncbi.nlm.nih.gov/bioproject/?term=PRJNA698651%C2%A0
P651_Bian_A8	7.12399	6.99148	6.75204	6.71633	1.03546	0.994711	1.04097	1.05509	Bian	WT_+/+	PRJNA698651	https://www.ncbi.nlm.nih.gov/bioproject/?term=PRJNA698651%C2%A0
P651_Bian_A2	6.93005	6.48812	6.56058	6.4206	0.988955	0.978663	1.01052	1.05632	Bian	WT_+/+	PRJNA698651	https://www.ncbi.nlm.nih.gov/bioproject/?term=PRJNA698651%C2%A0
P651_Bian_A1	6.93266	6.463	6.56194	6.49493	0.984922	0.989788	0.995084	1.0565	Bian	WT_+/+	PRJNA698651	https://www.ncbi.nlm.nih.gov/bioproject/?term=PRJNA698651%C2%A0
P651_Bian_A3	7.05675	6.74709	6.66669	6.68573	1.01206	1.00286	1.00918	1.05851	Bian	WT_+/+	PRJNA698651	https://www.ncbi.nlm.nih.gov/bioproject/?term=PRJNA698651%C2%A0
P651_Bian_A6	7.10078	7.07354	6.70814	6.70094	1.05447	0.998927	1.0556	1.05853	Bian	WT_+/+	PRJNA698651	https://www.ncbi.nlm.nih.gov/bioproject/?term=PRJNA698651%C2%A0
P651_Bian_A9	7.66004	7.32937	7.23591	7.55386	1.01292	1.04394	0.970281	1.05862	Bian	WT_+/+	PRJNA698651	https://www.ncbi.nlm.nih.gov/bioproject/?term=PRJNA698651%C2%A0
P651_Bian_O5	7.78672	7.65067	7.32453	7.32022	1.04453	0.999412	1.04514	1.0631	Bian	WT_+/+	PRJNA698651	https://www.ncbi.nlm.nih.gov/bioproject/?term=PRJNA698651%C2%A0
P651_Bian_O7	8.12979	8.27399	7.6332	7.72228	1.08395	1.01167	1.07144	1.06506	Bian	WT_+/+	PRJNA698651	https://www.ncbi.nlm.nih.gov/bioproject/?term=PRJNA698651%C2%A0
P651_Bian_A7	6.94388	6.34417	6.50749	6.72018	0.974903	1.03268	0.944048	1.06706	Bian	WT_+/+	PRJNA698651	https://www.ncbi.nlm.nih.gov/bioproject/?term=PRJNA698651%C2%A0
P651_Bian_A5	6.8081	6.50516	6.34107	6.49825	1.02588	1.02479	1.00106	1.07365	Bian	WT_+/+	PRJNA698651	https://www.ncbi.nlm.nih.gov/bioproject/?term=PRJNA698651%C2%A0
P651_Bian_R9	7.14945	7.10987	6.6541	6.85974	1.06849	1.0309	1.03646	1.07444	Bian	WT_+/+	PRJNA698651	https://www.ncbi.nlm.nih.gov/bioproject/?term=PRJNA698651%C2%A0
P651_Bian_R6	6.25986	5.71233	5.82147	6.02833	0.981252	1.03553	0.947581	1.07531	Bian	WT_+/+	PRJNA698651	https://www.ncbi.nlm.nih.gov/bioproject/?term=PRJNA698651%C2%A0
P651_Bian_O9	7.85894	7.7926	7.2973	7.4241	1.06787	1.01738	1.04964	1.07697	Bian	WT_+/+	PRJNA698651	https://www.ncbi.nlm.nih.gov/bioproject/?term=PRJNA698651%C2%A0
P651_Bian_O3	8.41425	8.43341	7.6671	8.26425	1.09995	1.07788	1.02047	1.09745	Bian	WT_+/+	PRJNA698651	https://www.ncbi.nlm.nih.gov/bioproject/?term=PRJNA698651%C2%A0
P651_Bian_R8	6.9663	6.4287	6.32038	6.27615	1.01714	0.993002	1.02431	1.1022	Bian	WT_+/+	PRJNA698651	https://www.ncbi.nlm.nih.gov/bioproject/?term=PRJNA698651%C2%A0
P651_Bian_R10	7.81939	7.21883	7.08576	7.01819	1.01878	0.990464	1.02859	1.10354	Bian	WT_+/+	PRJNA698651	https://www.ncbi.nlm.nih.gov/bioproject/?term=PRJNA698651%C2%A0
BG11	12.8112	13.433	12.9416	12.3945	1.03797	0.957725	1.08379	0.989924	Banna_Game	WT_+/+	PRJNA782225	https://www.ncbi.nlm.nih.gov/bioproject/?term=PRJNA782225%C2%A0
BG02	13.2061	13.8296	13.3302	13.5397	1.03746	1.01572	1.02141	0.99069	Banna_Game	WT_+/+	PRJNA782225	https://www.ncbi.nlm.nih.gov/bioproject/?term=PRJNA782225%C2%A0
BG01	12.9372	13.1516	12.8295	12.8718	1.02511	1.0033	1.02174	1.00839	Banna_Game	WT_+/+	PRJNA782225	https://www.ncbi.nlm.nih.gov/bioproject/?term=PRJNA782225%C2%A0
BG03	12.8876	13.4567	12.7456	12.7204	1.05579	0.998023	1.05788	1.01114	Banna_Game	WT_+/+	PRJNA782225	https://www.ncbi.nlm.nih.gov/bioproject/?term=PRJNA782225%C2%A0
BG10	12.5718	12.5697	12.2296	12.2823	1.02781	1.00431	1.0234	1.02798	Banna_Game	WT_+/+	PRJNA782225	https://www.ncbi.nlm.nih.gov/bioproject/?term=PRJNA782225%C2%A0
BG09	12.9828	12.6594	12.3442	12.6539	1.02553	1.02509	1.00043	1.05173	Banna_Game	WT_+/+	PRJNA782225	https://www.ncbi.nlm.nih.gov/bioproject/?term=PRJNA782225%C2%A0
BG04	12.6752	12.3827	12.0153	12.1205	1.03058	1.00876	1.02163	1.05492	Banna_Game	WT_+/+	PRJNA782225	https://www.ncbi.nlm.nih.gov/bioproject/?term=PRJNA782225%C2%A0
BG06	12.3151	11.9007	11.6642	11.586	1.02028	0.993296	1.02716	1.0558	Banna_Game	WT_+/+	PRJNA782225	https://www.ncbi.nlm.nih.gov/bioproject/?term=PRJNA782225%C2%A0
BG07	13.5576	13.5323	12.7723	13.4274	1.0595	1.05129	1.00781	1.06148	Banna_Game	WT_+/+	PRJNA782225	https://www.ncbi.nlm.nih.gov/bioproject/?term=PRJNA782225%C2%A0
BG05	12.4145	11.7939	11.567	11.7478	1.01962	1.01563	1.00392	1.07327	Banna_Game	WT_+/+	PRJNA782225	https://www.ncbi.nlm.nih.gov/bioproject/?term=PRJNA782225%C2%A0
BG08	12.7535	11.6182	11.8192	11.8949	0.982994	1.0064	0.976738	1.07905	Banna_Game	WT_+/+	PRJNA782225	https://www.ncbi.nlm.nih.gov/bioproject/?term=PRJNA782225%C2%A0
GB03	12.9753	14.6859	14.5216	12.8354	1.01131	0.883883	1.14417	0.893517	Gongbujiangda	WT_+/+	PRJNA782225	https://www.ncbi.nlm.nih.gov/bioproject/?term=PRJNA782225%C2%A0
GB04	12.8661	13.6386	13.8061	11.9722	0.987868	0.867167	1.13919	0.931914	Gongbujiangda	WT_+/+	PRJNA782225	https://www.ncbi.nlm.nih.gov/bioproject/?term=PRJNA782225%C2%A0
GB11	12.3049	12.198	12.5423	12.1861	0.972549	0.9716	1.00098	0.981072	Gongbujiangda	WT_+/+	PRJNA782225	https://www.ncbi.nlm.nih.gov/bioproject/?term=PRJNA782225%C2%A0
GB07	12.8442	12.6942	12.4907	12.1884	1.01629	0.975798	1.0415	1.0283	Gongbujiangda	WT_+/+	PRJNA782225	https://www.ncbi.nlm.nih.gov/bioproject/?term=PRJNA782225%C2%A0
GB01	13.6198	13.1522	12.9344	13.0707	1.01684	1.01054	1.00624	1.05299	Gongbujiangda	WT_+/+	PRJNA782225	https://www.ncbi.nlm.nih.gov/bioproject/?term=PRJNA782225%C2%A0
LJ14	12.3926	23.574	12.7953	22.6633	1.8424	1.77122	1.04018	0.968528	Taliu_Black_bone	FM_-/-	PRJNA782225	https://www.ncbi.nlm.nih.gov/bioproject/?term=PRJNA782225%C2%A0
LJ05	12.2459	24.626	12.5396	23.3216	1.96386	1.85984	1.05593	0.976578	Taliu_Black_bone	FM_-/-	PRJNA782225	https://www.ncbi.nlm.nih.gov/bioproject/?term=PRJNA782225%C2%A0
LJ04	12.7288	24.5605	12.8858	23.5965	1.90601	1.8312	1.04085	0.987816	Taliu_Black_bone	FM_-/-	PRJNA782225	https://www.ncbi.nlm.nih.gov/bioproject/?term=PRJNA782225%C2%A0
LJ10	12.542	18.6209	12.5908	18.1121	1.47893	1.43852	1.02809	0.996124	Taliu_Black_bone	FM_+/-	PRJNA782225	https://www.ncbi.nlm.nih.gov/bioproject/?term=PRJNA782225%C2%A0
LJ09	12.7398	19.3587	12.7736	18.9593	1.51552	1.48426	1.02107	0.997354	Taliu_Black_bone	FM_+/-	PRJNA782225	https://www.ncbi.nlm.nih.gov/bioproject/?term=PRJNA782225%C2%A0
LJ06	13.6906	27.7592	13.5943	27.244	2.04197	2.00408	1.01891	1.00708	Taliu_Black_bone	FM_-/-	PRJNA782225	https://www.ncbi.nlm.nih.gov/bioproject/?term=PRJNA782225%C2%A0
LJ01	11.9663	23.141	11.8484	23.2858	1.95309	1.96531	0.993782	1.00995	Taliu_Black_bone	FM_-/-	PRJNA782225	https://www.ncbi.nlm.nih.gov/bioproject/?term=PRJNA782225%C2%A0
LJ13	13.3706	27.0157	13.0566	25.9958	2.06912	1.99101	1.03923	1.02405	Taliu_Black_bone	FM_-/-	PRJNA782225	https://www.ncbi.nlm.nih.gov/bioproject/?term=PRJNA782225%C2%A0
LJ18	12.7842	25.2886	12.4711	24.9103	2.02778	1.99744	1.01519	1.02511	Taliu_Black_bone	FM_-/-	PRJNA782225	https://www.ncbi.nlm.nih.gov/bioproject/?term=PRJNA782225%C2%A0
LJ11	12.8425	26.1052	12.4746	25.4384	2.09267	2.03922	1.02621	1.02949	Taliu_Black_bone	FM_-/-	PRJNA782225	https://www.ncbi.nlm.nih.gov/bioproject/?term=PRJNA782225%C2%A0
LJ21	13.127	19.3803	12.7061	18.8841	1.52528	1.48622	1.02628	1.03313	Taliu_Black_bone	FM_+/-	PRJNA782225	https://www.ncbi.nlm.nih.gov/bioproject/?term=PRJNA782225%C2%A0
LJ17	12.9359	18.6648	12.498	18.212	1.49342	1.45719	1.02486	1.03504	Taliu_Black_bone	FM_+/-	PRJNA782225	https://www.ncbi.nlm.nih.gov/bioproject/?term=PRJNA782225%C2%A0
LJ07	12.5538	17.9298	12.0554	17.9526	1.48728	1.48917	0.99873	1.04134	Taliu_Black_bone	FM_+/-	PRJNA782225	https://www.ncbi.nlm.nih.gov/bioproject/?term=PRJNA782225%C2%A0
LJ12	13.6212	27.3682	12.9306	26.6903	2.11655	2.06412	1.0254	1.05341	Taliu_Black_bone	FM_-/-	PRJNA782225	https://www.ncbi.nlm.nih.gov/bioproject/?term=PRJNA782225%C2%A0
LJ20	14.0048	26.6619	13.118	26.8813	2.03247	2.04919	0.991838	1.0676	Taliu_Black_bone	FM_-/-	PRJNA782225	https://www.ncbi.nlm.nih.gov/bioproject/?term=PRJNA782225%C2%A0
WLS13	12.9439	25.2556	12.9845	24.3891	1.94506	1.87832	1.03553	0.996873	Wuliangshan	FM_-/-	PRJNA782225	https://www.ncbi.nlm.nih.gov/bioproject/?term=PRJNA782225%C2%A0
WLS09	12.4128	18.1478	12.3437	17.9133	1.47021	1.45121	1.01309	1.0056	Wuliangshan	FM_+/-	PRJNA782225	https://www.ncbi.nlm.nih.gov/bioproject/?term=PRJNA782225%C2%A0
WLS17	12.6413	24.4303	12.5055	23.862	1.95356	1.90812	1.02382	1.01086	Wuliangshan	FM_-/-	PRJNA782225	https://www.ncbi.nlm.nih.gov/bioproject/?term=PRJNA782225%C2%A0
WLS10	13.1038	26.163	12.761	25.3421	2.05023	1.9859	1.03239	1.02686	Wuliangshan	FM_-/-	PRJNA782225	https://www.ncbi.nlm.nih.gov/bioproject/?term=PRJNA782225%C2%A0
WLS19	13.4436	26.7334	13.0221	26.3629	2.05293	2.02447	1.01405	1.03237	Wuliangshan	FM_-/-	PRJNA782225	https://www.ncbi.nlm.nih.gov/bioproject/?term=PRJNA782225%C2%A0
WLS05	12.833	24.0935	12.4002	24.8311	1.94299	2.00248	0.970295	1.0349	Wuliangshan	FM_-/-	PRJNA782225	https://www.ncbi.nlm.nih.gov/bioproject/?term=PRJNA782225%C2%A0
WLS08	13.101	25.9812	12.6289	25.6348	2.05728	2.02985	1.01351	1.03738	Wuliangshan	FM_-/-	PRJNA782225	https://www.ncbi.nlm.nih.gov/bioproject/?term=PRJNA782225%C2%A0
WLS03	13.1398	19.9244	12.6355	19.6455	1.57686	1.55479	1.0142	1.03991	Wuliangshan	FM_+/-	PRJNA782225	https://www.ncbi.nlm.nih.gov/bioproject/?term=PRJNA782225%C2%A0
WLS06	13.3312	26.8762	12.8059	26.4551	2.09874	2.06585	1.01592	1.04102	Wuliangshan	FM_-/-	PRJNA782225	https://www.ncbi.nlm.nih.gov/bioproject/?term=PRJNA782225%C2%A0
WLS18	12.8013	18.3857	12.2641	17.6546	1.49915	1.43953	1.04141	1.0438	Wuliangshan	FM_+/-	PRJNA782225	https://www.ncbi.nlm.nih.gov/bioproject/?term=PRJNA782225%C2%A0
WLS12	12.9136	24.4112	12.2693	23.7413	1.98962	1.93502	1.02822	1.05251	Wuliangshan	FM_-/-	PRJNA782225	https://www.ncbi.nlm.nih.gov/bioproject/?term=PRJNA782225%C2%A0
WLS14	13.5925	26.1664	12.8275	26.0728	2.03987	2.03257	1.00359	1.05964	Wuliangshan	FM_-/-	PRJNA782225	https://www.ncbi.nlm.nih.gov/bioproject/?term=PRJNA782225%C2%A0
WLS11	12.6359	24.4045	11.896	23.5932	2.05149	1.98329	1.03439	1.0622	Wuliangshan	FM_-/-	PRJNA782225	https://www.ncbi.nlm.nih.gov/bioproject/?term=PRJNA782225%C2%A0
WLS24	13.7376	26.3733	12.9202	26.7074	2.04125	2.0671	0.98749	1.06327	Wuliangshan	FM_-/-	PRJNA782225	https://www.ncbi.nlm.nih.gov/bioproject/?term=PRJNA782225%C2%A0
WLS15	12.8796	18.0101	12.0814	17.7434	1.49073	1.46865	1.01503	1.06607	Wuliangshan	FM_+/-	PRJNA782225	https://www.ncbi.nlm.nih.gov/bioproject/?term=PRJNA782225%C2%A0
WLS02	12.9596	18.4191	12.1343	18.0962	1.51794	1.49133	1.01784	1.06801	Wuliangshan	FM_+/-	PRJNA782225	https://www.ncbi.nlm.nih.gov/bioproject/?term=PRJNA782225%C2%A0
WLS22	13.7067	20.1114	12.7652	19.7657	1.57549	1.54841	1.01749	1.07376	Wuliangshan	FM_+/-	PRJNA782225	https://www.ncbi.nlm.nih.gov/bioproject/?term=PRJNA782225%C2%A0
WLS01	12.7015	23.3224	11.7591	22.4418	1.98335	1.90846	1.03924	1.08014	Wuliangshan	FM_-/-	PRJNA782225	https://www.ncbi.nlm.nih.gov/bioproject/?term=PRJNA782225%C2%A0
WLS07	13.0429	25.0899	12.0502	24.9001	2.08211	2.06636	1.00762	1.08238	Wuliangshan	FM_-/-	PRJNA782225	https://www.ncbi.nlm.nih.gov/bioproject/?term=PRJNA782225%C2%A0
WLS16	13.3734	25.4	12.3238	25.23	2.06105	2.04726	1.00674	1.08517	Wuliangshan	FM_-/-	PRJNA782225	https://www.ncbi.nlm.nih.gov/bioproject/?term=PRJNA782225%C2%A0
WLS21	14.2515	27.1161	13.126	26.8779	2.06583	2.04768	1.00886	1.08575	Wuliangshan	FM_-/-	PRJNA782225	https://www.ncbi.nlm.nih.gov/bioproject/?term=PRJNA782225%C2%A0
WLS23	13.7193	26.3074	12.5442	26.1948	2.09718	2.0882	1.0043	1.09368	Wuliangshan	FM_-/-	PRJNA782225	https://www.ncbi.nlm.nih.gov/bioproject/?term=PRJNA782225%C2%A0
YM05	13.1624	20.0865	13.1078	19.5346	1.53241	1.4903	1.02825	1.00417	Yimen	FM_+/-	PRJNA782225	https://www.ncbi.nlm.nih.gov/bioproject/?term=PRJNA782225%C2%A0
YM06	12.9976	26.0085	12.7154	25.8797	2.04543	2.0353	1.00498	1.02219	Yimen	FM_-/-	PRJNA782225	https://www.ncbi.nlm.nih.gov/bioproject/?term=PRJNA782225%C2%A0
YM02	13.4183	19.0054	12.5704	19.4451	1.51192	1.5469	0.977388	1.06745	Yimen	FM_+/-	PRJNA782225	https://www.ncbi.nlm.nih.gov/bioproject/?term=PRJNA782225%C2%A0
ZT05	11.9409	18.2852	11.7945	17.1901	1.55032	1.45747	1.06371	1.01241	Zhaotong	FM_+/-	PRJNA782225	https://www.ncbi.nlm.nih.gov/bioproject/?term=PRJNA782225%C2%A0
ZT01	12.2273	17.2599	11.365	17.5435	1.51869	1.54364	0.983834	1.07587	Zhaotong	FM_+/-	PRJNA782225	https://www.ncbi.nlm.nih.gov/bioproject/?term=PRJNA782225%C2%A0
ZY12	13.509	20.2175	13.4013	20.2863	1.50862	1.51376	0.996609	1.00804	Zhenyuan	FM_+/-	PRJNA782225	https://www.ncbi.nlm.nih.gov/bioproject/?term=PRJNA782225%C2%A0
ZY06	12.9443	19.278	12.7818	19.6375	1.50824	1.53636	0.981693	1.01271	Zhenyuan	FM_+/-	PRJNA782225	https://www.ncbi.nlm.nih.gov/bioproject/?term=PRJNA782225%C2%A0
ZY13	13.382	20.072	13.142	19.8108	1.52732	1.50744	1.01318	1.01826	Zhenyuan	FM_+/-	PRJNA782225	https://www.ncbi.nlm.nih.gov/bioproject/?term=PRJNA782225%C2%A0
ZY20	13.5297	19.9749	13.1819	19.9879	1.51533	1.51631	0.99935	1.02638	Zhenyuan	FM_+/-	PRJNA782225	https://www.ncbi.nlm.nih.gov/bioproject/?term=PRJNA782225%C2%A0
ZY10	13.8102	20.8803	13.4481	20.2006	1.55266	1.50212	1.03365	1.02693	Zhenyuan	FM_+/-	PRJNA782225	https://www.ncbi.nlm.nih.gov/bioproject/?term=PRJNA782225%C2%A0
ZY08	13.0629	25.9258	12.7039	25.1168	2.04077	1.97709	1.03221	1.02826	Zhenyuan	FM_-/-	PRJNA782225	https://www.ncbi.nlm.nih.gov/bioproject/?term=PRJNA782225%C2%A0
ZY04	13.2614	20.2608	12.8848	19.538	1.57246	1.51636	1.03699	1.02923	Zhenyuan	FM_+/-	PRJNA782225	https://www.ncbi.nlm.nih.gov/bioproject/?term=PRJNA782225%C2%A0
ZY16	13.4972	20.4516	13.0721	19.8005	1.56452	1.51471	1.03288	1.03252	Zhenyuan	FM_+/-	PRJNA782225	https://www.ncbi.nlm.nih.gov/bioproject/?term=PRJNA782225%C2%A0
ZY09	13.2261	19.967	12.7991	19.6039	1.56003	1.53166	1.01852	1.03336	Zhenyuan	FM_+/-	PRJNA782225	https://www.ncbi.nlm.nih.gov/bioproject/?term=PRJNA782225%C2%A0
ZY17	13.2201	20.0043	12.7201	20.0128	1.57265	1.57332	0.999575	1.03931	Zhenyuan	FM_+/-	PRJNA782225	https://www.ncbi.nlm.nih.gov/bioproject/?term=PRJNA782225%C2%A0
ZY22	12.7283	18.8049	12.2246	19.1455	1.53828	1.56615	0.98221	1.0412	Zhenyuan	FM_+/-	PRJNA782225	https://www.ncbi.nlm.nih.gov/bioproject/?term=PRJNA782225%C2%A0
ZY23	13.7491	27.3164	13.1943	26.4972	2.07032	2.00823	1.03092	1.04205	Zhenyuan	FM_-/-	PRJNA782225	https://www.ncbi.nlm.nih.gov/bioproject/?term=PRJNA782225%C2%A0
ZY07	13.5214	20.128	12.9485	19.7314	1.55447	1.52384	1.0201	1.04424	Zhenyuan	FM_+/-	PRJNA782225	https://www.ncbi.nlm.nih.gov/bioproject/?term=PRJNA782225%C2%A0
ZY05	13.4314	26.2572	12.8022	26.6576	2.05099	2.08227	0.98498	1.04915	Zhenyuan	FM_-/-	PRJNA782225	https://www.ncbi.nlm.nih.gov/bioproject/?term=PRJNA782225%C2%A0
ZY19	13.2721	20.2274	12.5901	19.5955	1.60661	1.55642	1.03225	1.05417	Zhenyuan	FM_+/-	PRJNA782225	https://www.ncbi.nlm.nih.gov/bioproject/?term=PRJNA782225%C2%A0
ZY24	13.8616	26.5899	13.0437	25.9495	2.03852	1.98943	1.02468	1.0627	Zhenyuan	FM_-/-	PRJNA782225	https://www.ncbi.nlm.nih.gov/bioproject/?term=PRJNA782225%C2%A0
P080_SIK10	22.1237	40.5466	22.6214	40.1432	1.7924	1.77457	1.01005	0.977999	Silkies	FM_-/-	PRJNA805080	https://www.ncbi.nlm.nih.gov/bioproject/?term=PRJNA805080%C2%A0
P080_SIK08	22.6656	41.1993	22.9673	41.4239	1.79382	1.8036	0.994578	0.986864	Silkies	FM_-/-	PRJNA805080	https://www.ncbi.nlm.nih.gov/bioproject/?term=PRJNA805080%C2%A0
P080_SIK02	24.611	52.7063	24.8458	52.0352	2.12134	2.09433	1.0129	0.99055	Silkies	FM_-/-	PRJNA805080	https://www.ncbi.nlm.nih.gov/bioproject/?term=PRJNA805080%C2%A0
P080_SIK06	20.0286	36.0895	19.3859	36.0983	1.86164	1.86209	0.999756	1.03315	Silkies	FM_-/-	PRJNA805080	https://www.ncbi.nlm.nih.gov/bioproject/?term=PRJNA805080%C2%A0
P080_SIK03	22.6206	40.4993	21.7126	40.1107	1.86524	1.84735	1.00969	1.04182	Silkies	FM_-/-	PRJNA805080	https://www.ncbi.nlm.nih.gov/bioproject/?term=PRJNA805080%C2%A0
Ginkkoridak31059951	28.5386	27.7392	28.3042	27.1553	0.980038	0.959409	1.0215	1.00828	Ginkkoridak	WT_+/+	PRJNA884895	https://www.ncbi.nlm.nih.gov/bioproject/?term=PRJNA884895%C2%A0
Ginkkoridak31059959	28.4222	28.0803	27.5987	28.444	1.01745	1.03063	0.987213	1.02984	Ginkkoridak	WT_+/+	PRJNA884895	https://www.ncbi.nlm.nih.gov/bioproject/?term=PRJNA884895%C2%A0
Ginkkoridak31059941	26.7056	25.5787	25.8877	24.7064	0.988064	0.954368	1.03531	1.03159	Ginkkoridak	WT_+/+	PRJNA884895	https://www.ncbi.nlm.nih.gov/bioproject/?term=PRJNA884895%C2%A0
Ginkkoridak31059958	26.4686	24.9475	25.4166	26.4122	0.981544	1.03917	0.944545	1.04139	Ginkkoridak	WT_+/+	PRJNA884895	https://www.ncbi.nlm.nih.gov/bioproject/?term=PRJNA884895%C2%A0
Ginkkoridak31059956	28.1402	28.0108	26.9252	27.1158	1.04032	1.00708	1.03301	1.04513	Ginkkoridak	WT_+/+	PRJNA884895	https://www.ncbi.nlm.nih.gov/bioproject/?term=PRJNA884895%C2%A0
Ginkkoridak31059952	27.4809	25.8511	26.2391	25.758	0.985213	0.981665	1.00361	1.04732	Ginkkoridak	WT_+/+	PRJNA884895	https://www.ncbi.nlm.nih.gov/bioproject/?term=PRJNA884895%C2%A0
Ginkkoridak31059950	27.6728	26.8332	26.2493	25.8907	1.02224	0.986339	1.0364	1.05423	Ginkkoridak	WT_+/+	PRJNA884895	https://www.ncbi.nlm.nih.gov/bioproject/?term=PRJNA884895%C2%A0
Ginkkoridak31059945	28.3261	26.1011	26.6628	26.2433	0.978933	0.984266	0.994581	1.06238	Ginkkoridak	WT_+/+	PRJNA884895	https://www.ncbi.nlm.nih.gov/bioproject/?term=PRJNA884895%C2%A0
Ginkkoridak31059949	28.8903	28.0742	27.1071	27.0355	1.03568	0.997359	1.03842	1.06578	Ginkkoridak	WT_+/+	PRJNA884895	https://www.ncbi.nlm.nih.gov/bioproject/?term=PRJNA884895%C2%A0
Ginkkoridak31059947	26.2848	25.2561	24.6599	25.2754	1.02418	1.02496	0.999236	1.06589	Ginkkoridak	WT_+/+	PRJNA884895	https://www.ncbi.nlm.nih.gov/bioproject/?term=PRJNA884895%C2%A0
Ginkkoridak31059957	25.7047	25.2096	23.9775	23.794	1.05139	0.992347	1.05949	1.07203	Ginkkoridak	WT_+/+	PRJNA884895	https://www.ncbi.nlm.nih.gov/bioproject/?term=PRJNA884895%C2%A0
Ginkkoridak31059942	32.2726	29.8686	30.0342	30.0806	0.994486	1.00154	0.992952	1.07453	Ginkkoridak	WT_+/+	PRJNA884895	https://www.ncbi.nlm.nih.gov/bioproject/?term=PRJNA884895%C2%A0
Ginkkoridak31059948	28.1151	26.4325	25.9935	26.422	1.01689	1.01648	1.0004	1.08162	Ginkkoridak	WT_+/+	PRJNA884895	https://www.ncbi.nlm.nih.gov/bioproject/?term=PRJNA884895%C2%A0
Ginkkoridak31059944	30.0155	27.9823	27.6337	27.6364	1.01262	1.0001	1.01252	1.08619	Ginkkoridak	WT_+/+	PRJNA884895	https://www.ncbi.nlm.nih.gov/bioproject/?term=PRJNA884895%C2%A0
Ginkkoridak31059943	31.5251	28.8343	29.0014	28.8972	0.994238	0.996407	0.997823	1.08702	Ginkkoridak	WT_+/+	PRJNA884895	https://www.ncbi.nlm.nih.gov/bioproject/?term=PRJNA884895%C2%A0
Ginkkoridak31059960	26.9096	25.1919	24.7088	23.9126	1.01955	0.967777	1.0535	1.08907	Ginkkoridak	WT_+/+	PRJNA884895	https://www.ncbi.nlm.nih.gov/bioproject/?term=PRJNA884895%C2%A0
Ginkkoridak31059954	33.6968	30.7652	30.8657	30.6013	0.996744	0.991434	1.00536	1.09172	Ginkkoridak	WT_+/+	PRJNA884895	https://www.ncbi.nlm.nih.gov/bioproject/?term=PRJNA884895%C2%A0
Ginkkoridak31059953	24.8255	22.9617	22.7121	23.0476	1.01099	1.01477	0.996273	1.09305	Ginkkoridak	WT_+/+	PRJNA884895	https://www.ncbi.nlm.nih.gov/bioproject/?term=PRJNA884895%C2%A0
Ginkkoridak31059946	29.0337	27.0845	26.46	26.3088	1.0236	0.994286	1.02948	1.09727	Ginkkoridak	WT_+/+	PRJNA884895	https://www.ncbi.nlm.nih.gov/bioproject/?term=PRJNA884895%C2%A0
Ginkkoridak31059955	26.4144	23.0211	23.3705	24.6567	0.98505	1.05504	0.933665	1.13025	Ginkkoridak	WT_+/+	PRJNA884895	https://www.ncbi.nlm.nih.gov/bioproject/?term=PRJNA884895%C2%A0
P350_jsw7	16.1589	32.8137	17.2722	30.6011	1.8998	1.7717	1.0723	0.935544	JinShui_Black_bone	FM_-/-	PRJNA942350	https://www.ncbi.nlm.nih.gov/bioproject/?term=PRJNA942350%C2%A0
P350_jsw9	8.24745	12.0939	8.42179	12.0285	1.43602	1.42826	1.00544	0.979299	JinShui_Black_bone	FM_+/-	PRJNA942350	https://www.ncbi.nlm.nih.gov/bioproject/?term=PRJNA942350%C2%A0
P350_jsw10	19.7735	29.6469	19.8251	29.9531	1.49542	1.51087	0.989777	0.997397	JinShui_Black_bone	FM_+/-	PRJNA942350	https://www.ncbi.nlm.nih.gov/bioproject/?term=PRJNA942350%C2%A0
P350_jsw18	7.13222	10.2529	7.0486	10.0701	1.4546	1.42867	1.01815	1.01186	JinShui_Black_bone	FM_+/-	PRJNA942350	https://www.ncbi.nlm.nih.gov/bioproject/?term=PRJNA942350%C2%A0
P350_jsw4	29.6025	41.637	29.157	41.0885	1.42803	1.40922	1.01335	1.01528	JinShui_Black_bone	FM_+/-	PRJNA942350	https://www.ncbi.nlm.nih.gov/bioproject/?term=PRJNA942350%C2%A0
P350_jsw1	31.6226	42.9049	31.0527	43.4622	1.38168	1.39963	0.987177	1.01835	JinShui_Black_bone	FM_+/-	PRJNA942350	https://www.ncbi.nlm.nih.gov/bioproject/?term=PRJNA942350%C2%A0
P350_jsw20	17.2243	25.4561	16.5879	24.4342	1.53462	1.47301	1.04182	1.03837	JinShui_Black_bone	FM_+/-	PRJNA942350	https://www.ncbi.nlm.nih.gov/bioproject/?term=PRJNA942350%C2%A0
P350_jsw17	8.59053	12.359	8.25313	12.1885	1.49749	1.47683	1.01399	1.04088	JinShui_Black_bone	FM_+/-	PRJNA942350	https://www.ncbi.nlm.nih.gov/bioproject/?term=PRJNA942350%C2%A0
P350_jsw6	37.9498	50.578	36.1356	52.8608	1.39967	1.46285	0.956815	1.05021	JinShui_Black_bone	FM_+/-	PRJNA942350	https://www.ncbi.nlm.nih.gov/bioproject/?term=PRJNA942350%C2%A0
P350_jsw23	9.49243	17.5197	9.00306	18.0584	1.94597	2.00581	0.970169	1.05436	JinShui_Black_bone	FM_-/-	PRJNA942350	https://www.ncbi.nlm.nih.gov/bioproject/?term=PRJNA942350%C2%A0
P350_jsw24	29.7783	38.8513	28.1661	40.2552	1.37936	1.42921	0.965125	1.05724	JinShui_Black_bone	FM_+/-	PRJNA942350	https://www.ncbi.nlm.nih.gov/bioproject/?term=PRJNA942350%C2%A0
P350_jsw16	17.6156	25.3112	16.6314	24.6303	1.52189	1.48095	1.02764	1.05918	JinShui_Black_bone	FM_+/-	PRJNA942350	https://www.ncbi.nlm.nih.gov/bioproject/?term=PRJNA942350%C2%A0
P350_jsw25	27.4459	35.8031	25.0318	36.5184	1.4303	1.45888	0.980413	1.09644	JinShui_Black_bone	FM_+/-	PRJNA942350	https://www.ncbi.nlm.nih.gov/bioproject/?term=PRJNA942350%C2%A0
P350_sy10	23.8383	42.0413	22.643	41.5675	1.8567	1.83578	1.0114	1.05279	Silkies	FM_-/-	PRJNA942350	https://www.ncbi.nlm.nih.gov/bioproject/?term=PRJNA942350%C2%A0
P350_sy8	23.7674	42.3491	22.3522	41.6009	1.89463	1.86115	1.01799	1.06331	Silkies	FM_-/-	PRJNA942350	https://www.ncbi.nlm.nih.gov/bioproject/?term=PRJNA942350%C2%A0
P350_sy1	22.9366	41.43	21.3931	40.6411	1.93661	1.89973	1.01941	1.07215	Silkies	FM_-/-	PRJNA942350	https://www.ncbi.nlm.nih.gov/bioproject/?term=PRJNA942350%C2%A0
P350_sy7	25.7912	45.8637	23.9801	43.8286	1.91257	1.82771	1.04643	1.07553	Silkies	FM_-/-	PRJNA942350	https://www.ncbi.nlm.nih.gov/bioproject/?term=PRJNA942350%C2%A0
P350_sy4	11.9332	23.1859	11.0901	22.4969	2.09068	2.02856	1.03063	1.07602	Silkies	FM_-/-	PRJNA942350	https://www.ncbi.nlm.nih.gov/bioproject/?term=PRJNA942350%C2%A0
P350_sy3	21.7275	39.1285	20.0536	39.0951	1.9512	1.94953	1.00085	1.08347	Silkies	FM_-/-	PRJNA942350	https://www.ncbi.nlm.nih.gov/bioproject/?term=PRJNA942350%C2%A0
P350_sy9	22.5389	40.3666	20.7892	40.0072	1.94171	1.92442	1.00898	1.08416	Silkies	FM_-/-	PRJNA942350	https://www.ncbi.nlm.nih.gov/bioproject/?term=PRJNA942350%C2%A0
P350_sy2	12.7326	24.1464	11.7213	23.7735	2.06004	2.02823	1.01569	1.08628	Silkies	FM_-/-	PRJNA942350	https://www.ncbi.nlm.nih.gov/bioproject/?term=PRJNA942350%C2%A0
P350_sy6	26.4736	46.3395	24.2964	45.8136	1.90726	1.88561	1.01148	1.08961	Silkies	FM_-/-	PRJNA942350	https://www.ncbi.nlm.nih.gov/bioproject/?term=PRJNA942350%C2%A0
P350_sy5	13.3321	25.4948	12.2354	24.536	2.08369	2.00533	1.03908	1.08963	Silkies	FM_-/-	PRJNA942350	https://www.ncbi.nlm.nih.gov/bioproject/?term=PRJNA942350%C2%A0
P350_dx2	17.9389	26.5747	17.1823	26.329	1.54663	1.53233	1.00933	1.04403	Unknown	FM_+/-	PRJNA942350	https://www.ncbi.nlm.nih.gov/bioproject/?term=PRJNA942350%C2%A0
P350_dx3	8.64097	12.298	8.25225	12.8765	1.49026	1.56036	0.955073	1.0471	Unknown	FM_+/-	PRJNA942350	https://www.ncbi.nlm.nih.gov/bioproject/?term=PRJNA942350%C2%A0
P350_dx18	17.5359	25.5081	16.5857	24.5899	1.53796	1.4826	1.03734	1.05729	Unknown	FM_+/-	PRJNA942350	https://www.ncbi.nlm.nih.gov/bioproject/?term=PRJNA942350%C2%A0
P350_dx24	16.5207	23.9691	15.6079	22.9001	1.5357	1.46721	1.04668	1.05848	Unknown	FM_+/-	PRJNA942350	https://www.ncbi.nlm.nih.gov/bioproject/?term=PRJNA942350%C2%A0
P350_dx19	8.81865	12.4722	8.29771	12.4977	1.50309	1.50616	0.99796	1.06278	Unknown	FM_+/-	PRJNA942350	https://www.ncbi.nlm.nih.gov/bioproject/?term=PRJNA942350%C2%A0
P350_dx20	35.1557	46.4825	32.9159	46.5199	1.41216	1.4133	0.999196	1.06805	Unknown	FM_+/-	PRJNA942350	https://www.ncbi.nlm.nih.gov/bioproject/?term=PRJNA942350%C2%A0
P350_dx25	10.6022	14.587	9.8994	15.3195	1.47352	1.54752	0.952185	1.07099	Unknown	FM_+/-	PRJNA942350	https://www.ncbi.nlm.nih.gov/bioproject/?term=PRJNA942350%C2%A0
P391_CSLKD166	12.8597	13.5092	13.4949	12.4379	1.00106	0.921674	1.08613	0.95293	Changshun_Green_Eggshell	WT_+/+	PRJNA947391	https://www.ncbi.nlm.nih.gov/bioproject/?term=PRJNA947391%C2%A0
P391_CSLKD150	12.6629	12.5852	13.2408	12.199	0.950486	0.921319	1.03166	0.956355	Changshun_Green_Eggshell	WT_+/+	PRJNA947391	https://www.ncbi.nlm.nih.gov/bioproject/?term=PRJNA947391%C2%A0
P391_CSLKD167	10.7439	11.0247	11.2256	9.98409	0.982103	0.889404	1.10423	0.957089	Changshun_Green_Eggshell	WT_+/+	PRJNA947391	https://www.ncbi.nlm.nih.gov/bioproject/?term=PRJNA947391%C2%A0
P391_CSLKD95	11.8818	12.154	12.2889	11.8097	0.989023	0.961005	1.02915	0.966873	Changshun_Green_Eggshell	WT_+/+	PRJNA947391	https://www.ncbi.nlm.nih.gov/bioproject/?term=PRJNA947391%C2%A0
P391_CSLKD99	10.2947	10.4655	10.5944	9.93599	0.987833	0.937853	1.05329	0.971711	Changshun_Green_Eggshell	WT_+/+	PRJNA947391	https://www.ncbi.nlm.nih.gov/bioproject/?term=PRJNA947391%C2%A0
P391_CSLKD153	10.1007	10.1388	10.377	9.97324	0.977045	0.961091	1.0166	0.973374	Changshun_Green_Eggshell	WT_+/+	PRJNA947391	https://www.ncbi.nlm.nih.gov/bioproject/?term=PRJNA947391%C2%A0
P391_CSLKD94	12.4956	13.0298	12.7366	12.9523	1.02302	1.01694	1.00598	0.981078	Changshun_Green_Eggshell	WT_+/+	PRJNA947391	https://www.ncbi.nlm.nih.gov/bioproject/?term=PRJNA947391%C2%A0
P391_CSLKD151	13.7206	13.9874	13.9837	12.9722	1.00026	0.927666	1.07826	0.981185	Changshun_Green_Eggshell	WT_+/+	PRJNA947391	https://www.ncbi.nlm.nih.gov/bioproject/?term=PRJNA947391%C2%A0
P391_CSLKD152	13.875	13.7428	14.124	13.8419	0.97301	0.980027	0.992841	0.98237	Changshun_Green_Eggshell	WT_+/+	PRJNA947391	https://www.ncbi.nlm.nih.gov/bioproject/?term=PRJNA947391%C2%A0
P391_CSLKD162	21.2592	21.7047	21.6004	20.5721	1.00483	0.952394	1.05506	0.984204	Changshun_Green_Eggshell	WT_+/+	PRJNA947391	https://www.ncbi.nlm.nih.gov/bioproject/?term=PRJNA947391%C2%A0
P391_CSLKD91	11.9821	12.0455	12.1743	11.8134	0.98942	0.970356	1.01965	0.984213	Changshun_Green_Eggshell	WT_+/+	PRJNA947391	https://www.ncbi.nlm.nih.gov/bioproject/?term=PRJNA947391%C2%A0
P391_CSLKD156	13.4398	13.4599	13.6013	13.7036	0.989604	1.00752	0.982216	0.988126	Changshun_Green_Eggshell	WT_+/+	PRJNA947391	https://www.ncbi.nlm.nih.gov/bioproject/?term=PRJNA947391%C2%A0
P391_CSLKD170	11.8018	12.1749	11.9266	11.692	1.02082	0.98033	1.0413	0.989536	Changshun_Green_Eggshell	WT_+/+	PRJNA947391	https://www.ncbi.nlm.nih.gov/bioproject/?term=PRJNA947391%C2%A0
P391_CSLKD169	12.0203	12.2993	12.119	12.0399	1.01488	0.993473	1.02155	0.991856	Changshun_Green_Eggshell	WT_+/+	PRJNA947391	https://www.ncbi.nlm.nih.gov/bioproject/?term=PRJNA947391%C2%A0
P391_CSLKD155	11.6956	11.9092	11.776	11.7765	1.01131	1.00004	1.01127	0.993173	Changshun_Green_Eggshell	WT_+/+	PRJNA947391	https://www.ncbi.nlm.nih.gov/bioproject/?term=PRJNA947391%C2%A0
P391_CSLKD97	12.4822	12.3733	12.5214	12.3653	0.988172	0.987533	1.00065	0.996869	Changshun_Green_Eggshell	WT_+/+	PRJNA947391	https://www.ncbi.nlm.nih.gov/bioproject/?term=PRJNA947391%C2%A0
P391_CSLKD98	10.8055	10.9386	10.8373	10.4404	1.00935	0.963376	1.04772	0.997066	Changshun_Green_Eggshell	WT_+/+	PRJNA947391	https://www.ncbi.nlm.nih.gov/bioproject/?term=PRJNA947391%C2%A0
P391_CSLKD159	12.5338	12.9256	12.5384	12.4059	1.03088	0.989432	1.04189	0.999633	Changshun_Green_Eggshell	WT_+/+	PRJNA947391	https://www.ncbi.nlm.nih.gov/bioproject/?term=PRJNA947391%C2%A0
P391_CSLKD154	13.0229	13.1386	12.9909	12.029	1.01137	0.925956	1.09224	1.00246	Changshun_Green_Eggshell	WT_+/+	PRJNA947391	https://www.ncbi.nlm.nih.gov/bioproject/?term=PRJNA947391%C2%A0
P391_CSLKD92	11.1296	11.3726	11.084	10.9664	1.02604	0.98939	1.03704	1.00411	Changshun_Green_Eggshell	WT_+/+	PRJNA947391	https://www.ncbi.nlm.nih.gov/bioproject/?term=PRJNA947391%C2%A0
P391_CSLKD157	11.6877	11.8944	11.6277	11.6974	1.02294	1.00599	1.01684	1.00516	Changshun_Green_Eggshell	WT_+/+	PRJNA947391	https://www.ncbi.nlm.nih.gov/bioproject/?term=PRJNA947391%C2%A0
P391_CSLKD96	13.6762	13.5531	13.5253	13.4372	1.00206	0.993486	1.00863	1.01116	Changshun_Green_Eggshell	WT_+/+	PRJNA947391	https://www.ncbi.nlm.nih.gov/bioproject/?term=PRJNA947391%C2%A0
P391_CSLKD161	10.9355	10.8345	10.8147	10.4795	1.00183	0.969005	1.03388	1.01117	Changshun_Green_Eggshell	WT_+/+	PRJNA947391	https://www.ncbi.nlm.nih.gov/bioproject/?term=PRJNA947391%C2%A0
P391_CSLKD148	23.5576	23.374	23.2382	22.6623	1.00584	0.975218	1.0314	1.01374	Changshun_Green_Eggshell	WT_+/+	PRJNA947391	https://www.ncbi.nlm.nih.gov/bioproject/?term=PRJNA947391%C2%A0
P391_CSLKD164	11.3657	11.2038	11.1892	11.1726	1.0013	0.998516	1.00279	1.01577	Changshun_Green_Eggshell	WT_+/+	PRJNA947391	https://www.ncbi.nlm.nih.gov/bioproject/?term=PRJNA947391%C2%A0
P391_CSLKD158	10.5858	10.5531	10.3996	10.1053	1.01476	0.971701	1.04431	1.0179	Changshun_Green_Eggshell	WT_+/+	PRJNA947391	https://www.ncbi.nlm.nih.gov/bioproject/?term=PRJNA947391%C2%A0
P391_CSLKD93	11.5018	11.1307	11.211	10.8636	0.992837	0.969013	1.02459	1.02594	Changshun_Green_Eggshell	WT_+/+	PRJNA947391	https://www.ncbi.nlm.nih.gov/bioproject/?term=PRJNA947391%C2%A0
P391_CSLKD168	10.3592	9.91749	10.0582	9.92515	0.98601	0.986772	0.999228	1.02993	Changshun_Green_Eggshell	WT_+/+	PRJNA947391	https://www.ncbi.nlm.nih.gov/bioproject/?term=PRJNA947391%C2%A0
P391_CSLKD165	12.6835	11.7962	12.2648	12.1163	0.961793	0.987892	0.973581	1.03414	Changshun_Green_Eggshell	WT_+/+	PRJNA947391	https://www.ncbi.nlm.nih.gov/bioproject/?term=PRJNA947391%C2%A0
P391_CSLKD163	12.316	11.5614	11.7825	11.9185	0.981235	1.01154	0.970038	1.04528	Changshun_Green_Eggshell	WT_+/+	PRJNA947391	https://www.ncbi.nlm.nih.gov/bioproject/?term=PRJNA947391%C2%A0
P391_CSBBC266	16.3331	31.5496	16.191	32.4829	1.94859	2.00623	0.971268	1.00878	Chishui_Zhuxiang	FM_-/-	PRJNA947391	https://www.ncbi.nlm.nih.gov/bioproject/?term=PRJNA947391%C2%A0
P391_CSBBC263	16.2755	32.0361	16.0695	31.3611	1.9936	1.95159	1.02152	1.01282	Chishui_Zhuxiang	FM_-/-	PRJNA947391	https://www.ncbi.nlm.nih.gov/bioproject/?term=PRJNA947391%C2%A0
P391_CSBBC268	15.9031	31.4614	15.6569	31.3545	2.00943	2.0026	1.00341	1.01572	Chishui_Zhuxiang	FM_-/-	PRJNA947391	https://www.ncbi.nlm.nih.gov/bioproject/?term=PRJNA947391%C2%A0
P391_CSBBC271	10.7873	21.3601	10.5887	21.7148	2.01725	2.05075	0.983666	1.01876	Chishui_Zhuxiang	FM_-/-	PRJNA947391	https://www.ncbi.nlm.nih.gov/bioproject/?term=PRJNA947391%C2%A0
P391_CSBBC278	11.8447	23.9709	11.6188	23.6172	2.06311	2.03267	1.01498	1.01944	Chishui_Zhuxiang	FM_-/-	PRJNA947391	https://www.ncbi.nlm.nih.gov/bioproject/?term=PRJNA947391%C2%A0
P391_CSBBC260	14.5401	28.0063	14.139	28.6915	1.98078	2.02925	0.976118	1.02837	Chishui_Zhuxiang	FM_-/-	PRJNA947391	https://www.ncbi.nlm.nih.gov/bioproject/?term=PRJNA947391%C2%A0
P391_CSBBC104	10.5943	20.9009	10.2152	20.8499	2.04606	2.04107	1.00245	1.03711	Chishui_Zhuxiang	FM_-/-	PRJNA947391	https://www.ncbi.nlm.nih.gov/bioproject/?term=PRJNA947391%C2%A0
P391_CSBBC103	12.3117	24.6404	11.8479	23.6873	2.07973	1.99928	1.04024	1.03915	Chishui_Zhuxiang	FM_-/-	PRJNA947391	https://www.ncbi.nlm.nih.gov/bioproject/?term=PRJNA947391%C2%A0
P391_CSBBC259	13.1936	26.8643	12.6792	25.9638	2.11877	2.04775	1.03468	1.04057	Chishui_Zhuxiang	FM_-/-	PRJNA947391	https://www.ncbi.nlm.nih.gov/bioproject/?term=PRJNA947391%C2%A0
P391_CSBBC102	17.466	26.5805	16.7637	26.8881	1.5856	1.60395	0.98856	1.04189	Chishui_Zhuxiang	FM_+/-	PRJNA947391	https://www.ncbi.nlm.nih.gov/bioproject/?term=PRJNA947391%C2%A0
P391_CSBBC272	12.1748	24.5303	11.6533	24.0801	2.10501	2.06638	1.0187	1.04475	Chishui_Zhuxiang	FM_-/-	PRJNA947391	https://www.ncbi.nlm.nih.gov/bioproject/?term=PRJNA947391%C2%A0
P391_CSBBC270	16.0797	30.8363	15.3429	30.9729	2.00981	2.01871	0.99559	1.04802	Chishui_Zhuxiang	FM_-/-	PRJNA947391	https://www.ncbi.nlm.nih.gov/bioproject/?term=PRJNA947391%C2%A0
P391_CSBBC258	14.5596	28.7619	13.8697	27.6793	2.07372	1.99567	1.03911	1.04974	Chishui_Zhuxiang	FM_-/-	PRJNA947391	https://www.ncbi.nlm.nih.gov/bioproject/?term=PRJNA947391%C2%A0
P391_CSBBC273	13.8676	26.4953	13.2049	26.5082	2.00647	2.00745	0.999513	1.05019	Chishui_Zhuxiang	FM_-/-	PRJNA947391	https://www.ncbi.nlm.nih.gov/bioproject/?term=PRJNA947391%C2%A0
P391_CSBBC100	12.8251	24.3987	12.1932	24.2665	2.00101	1.99017	1.00545	1.05182	Chishui_Zhuxiang	FM_-/-	PRJNA947391	https://www.ncbi.nlm.nih.gov/bioproject/?term=PRJNA947391%C2%A0
P391_CSBBC262	14.0392	28.0381	13.339	27.2051	2.10196	2.03952	1.03062	1.05249	Chishui_Zhuxiang	FM_-/-	PRJNA947391	https://www.ncbi.nlm.nih.gov/bioproject/?term=PRJNA947391%C2%A0
P391_CSBBC274	13.5427	26.1013	12.8599	26.2219	2.02967	2.03904	0.995401	1.0531	Chishui_Zhuxiang	FM_-/-	PRJNA947391	https://www.ncbi.nlm.nih.gov/bioproject/?term=PRJNA947391%C2%A0
P391_CSBBC275	12.726	24.1325	12.0361	24.1062	2.00501	2.00282	1.00109	1.05732	Chishui_Zhuxiang	FM_-/-	PRJNA947391	https://www.ncbi.nlm.nih.gov/bioproject/?term=PRJNA947391%C2%A0
P391_CSBBC279	12.1246	22.5895	11.4426	22.7984	1.97416	1.99241	0.990837	1.0596	Chishui_Zhuxiang	FM_-/-	PRJNA947391	https://www.ncbi.nlm.nih.gov/bioproject/?term=PRJNA947391%C2%A0
P391_CSBBC257	13.9892	27.6534	13.1662	27.422	2.10033	2.08276	1.00844	1.06251	Chishui_Zhuxiang	FM_-/-	PRJNA947391	https://www.ncbi.nlm.nih.gov/bioproject/?term=PRJNA947391%C2%A0
P391_CSBBC261	14.1544	20.5314	13.2997	20.0185	1.54375	1.50518	1.02562	1.06426	Chishui_Zhuxiang	FM_+/-	PRJNA947391	https://www.ncbi.nlm.nih.gov/bioproject/?term=PRJNA947391%C2%A0
P391_CSBBC267	14.4651	27.5883	13.553	27.6901	2.03559	2.0431	0.996324	1.0673	Chishui_Zhuxiang	FM_-/-	PRJNA947391	https://www.ncbi.nlm.nih.gov/bioproject/?term=PRJNA947391%C2%A0
P391_CSBBC277	11.8878	23.1161	11.1362	22.6361	2.07576	2.03266	1.02121	1.06749	Chishui_Zhuxiang	FM_-/-	PRJNA947391	https://www.ncbi.nlm.nih.gov/bioproject/?term=PRJNA947391%C2%A0
P391_CSBBC181	15.7734	29.3155	14.7199	29.0672	1.99156	1.97469	1.00854	1.07157	Chishui_Zhuxiang	FM_-/-	PRJNA947391	https://www.ncbi.nlm.nih.gov/bioproject/?term=PRJNA947391%C2%A0
P391_CSBBC269	16.6042	30.9744	15.4847	30.9106	2.00032	1.9962	1.00206	1.0723	Chishui_Zhuxiang	FM_-/-	PRJNA947391	https://www.ncbi.nlm.nih.gov/bioproject/?term=PRJNA947391%C2%A0
P391_CSBBC105	11.3209	16.3386	10.5574	16.3167	1.5476	1.54552	1.00134	1.07232	Chishui_Zhuxiang	FM_+/-	PRJNA947391	https://www.ncbi.nlm.nih.gov/bioproject/?term=PRJNA947391%C2%A0
P391_CSBBC256	14.7279	27.9771	13.5156	26.8806	2.06999	1.98886	1.04079	1.0897	Chishui_Zhuxiang	FM_-/-	PRJNA947391	https://www.ncbi.nlm.nih.gov/bioproject/?term=PRJNA947391%C2%A0
P391_CSBBC264	12.0984	21.7563	10.9803	21.8709	1.98139	1.99183	0.99476	1.10183	Chishui_Zhuxiang	FM_-/-	PRJNA947391	https://www.ncbi.nlm.nih.gov/bioproject/?term=PRJNA947391%C2%A0
P391_CSBBC183	12.5796	24.0419	11.3626	23.1147	2.11588	2.03428	1.04011	1.10711	Chishui_Zhuxiang	FM_-/-	PRJNA947391	https://www.ncbi.nlm.nih.gov/bioproject/?term=PRJNA947391%C2%A0
P391_QDN_XX229	12.9523	19.1899	13.028	18.819	1.47297	1.4445	1.01971	0.994189	Qiandongnan_xiaoxiang	FM_+/-	PRJNA947391	https://www.ncbi.nlm.nih.gov/bioproject/?term=PRJNA947391%C2%A0
P391_QDN_XX225	10.9855	15.9527	10.8379	16.5586	1.47194	1.52784	0.963409	1.01362	Qiandongnan_xiaoxiang	FM_+/-	PRJNA947391	https://www.ncbi.nlm.nih.gov/bioproject/?term=PRJNA947391%C2%A0
P391_Weining160	12.2299	17.9475	11.9693	17.8552	1.49946	1.49175	1.00517	1.02177	Weining	FM_+/-	PRJNA947391	https://www.ncbi.nlm.nih.gov/bioproject/?term=PRJNA947391%C2%A0
P391_Weining149	17.6497	25.6538	17.1186	24.7751	1.49859	1.44726	1.03547	1.03102	Weining	FM_+/-	PRJNA947391	https://www.ncbi.nlm.nih.gov/bioproject/?term=PRJNA947391%C2%A0
P391_WMBBC41	12.8428	25.8993	12.9669	25.4531	1.99734	1.96293	1.01753	0.990429	Wumeng_black_bone	FM_-/-	PRJNA947391	https://www.ncbi.nlm.nih.gov/bioproject/?term=PRJNA947391%C2%A0
P391_WMBBC43	11.0034	21.398	11.0841	21.9414	1.93051	1.97954	0.975234	0.992719	Wumeng_black_bone	FM_-/-	PRJNA947391	https://www.ncbi.nlm.nih.gov/bioproject/?term=PRJNA947391%C2%A0
P391_WMBBC29	11.1511	22.1996	11.0026	21.8806	2.01767	1.98868	1.01458	1.0135	Wumeng_black_bone	FM_-/-	PRJNA947391	https://www.ncbi.nlm.nih.gov/bioproject/?term=PRJNA947391%C2%A0
P391_WMBBC37	13.2941	26.8406	13.1153	26.4843	2.04651	2.01934	1.01345	1.01363	Wumeng_black_bone	FM_-/-	PRJNA947391	https://www.ncbi.nlm.nih.gov/bioproject/?term=PRJNA947391%C2%A0
P391_WMBBC42	12.25	23.1717	12.0751	23.1703	1.91897	1.91885	1.00006	1.01448	Wumeng_black_bone	FM_-/-	PRJNA947391	https://www.ncbi.nlm.nih.gov/bioproject/?term=PRJNA947391%C2%A0
P391_WMBBC35	10.3524	20.5361	10.1791	20.3274	2.01748	1.99697	1.01027	1.01703	Wumeng_black_bone	FM_-/-	PRJNA947391	https://www.ncbi.nlm.nih.gov/bioproject/?term=PRJNA947391%C2%A0
P391_WMBBC40	12.8732	25.7258	12.6518	25.2361	2.03337	1.99466	1.0194	1.0175	Wumeng_black_bone	FM_-/-	PRJNA947391	https://www.ncbi.nlm.nih.gov/bioproject/?term=PRJNA947391%C2%A0
P391_WMBBC113	12.1361	23.8348	11.9133	23.8909	2.00069	2.0054	0.997652	1.0187	Wumeng_black_bone	FM_-/-	PRJNA947391	https://www.ncbi.nlm.nih.gov/bioproject/?term=PRJNA947391%C2%A0
P391_WMBBC120	14.5017	27.8621	14.2322	27.2802	1.95768	1.91679	1.02133	1.01894	Wumeng_black_bone	FM_-/-	PRJNA947391	https://www.ncbi.nlm.nih.gov/bioproject/?term=PRJNA947391%C2%A0
P391_WMBBC34	12.8985	25.7094	12.6143	25.0686	2.03812	1.98732	1.02556	1.02253	Wumeng_black_bone	FM_-/-	PRJNA947391	https://www.ncbi.nlm.nih.gov/bioproject/?term=PRJNA947391%C2%A0
P391_WMBBC39	13.6131	27.2428	13.3008	26.7065	2.04821	2.00789	1.02008	1.02348	Wumeng_black_bone	FM_-/-	PRJNA947391	https://www.ncbi.nlm.nih.gov/bioproject/?term=PRJNA947391%C2%A0
P391_WMBBC116	15.6483	31.1314	15.13	30.5428	2.05759	2.01869	1.01927	1.03426	Wumeng_black_bone	FM_-/-	PRJNA947391	https://www.ncbi.nlm.nih.gov/bioproject/?term=PRJNA947391%C2%A0
P391_WMBBC122	13.6744	27.5543	13.1799	26.8314	2.09063	2.03578	1.02694	1.03752	Wumeng_black_bone	FM_-/-	PRJNA947391	https://www.ncbi.nlm.nih.gov/bioproject/?term=PRJNA947391%C2%A0
P391_WMBBC109	13.3525	26.2027	12.7714	25.6756	2.05167	2.0104	1.02053	1.0455	Wumeng_black_bone	FM_-/-	PRJNA947391	https://www.ncbi.nlm.nih.gov/bioproject/?term=PRJNA947391%C2%A0
P391_WMBBC114	19.1071	27.8818	18.2593	28.3994	1.52699	1.55534	0.981774	1.04643	Wumeng_black_bone	FM_+/-	PRJNA947391	https://www.ncbi.nlm.nih.gov/bioproject/?term=PRJNA947391%C2%A0
P391_WMBBC111	12.2654	23.2951	11.7173	23.6268	1.98809	2.0164	0.985961	1.04678	Wumeng_black_bone	FM_-/-	PRJNA947391	https://www.ncbi.nlm.nih.gov/bioproject/?term=PRJNA947391%C2%A0
P391_WMBBC123	18.8479	35.6417	17.9914	36.0811	1.98104	2.00546	0.987822	1.04761	Wumeng_black_bone	FM_-/-	PRJNA947391	https://www.ncbi.nlm.nih.gov/bioproject/?term=PRJNA947391%C2%A0
P391_WMBBC110	12.2296	24.1437	11.6717	23.8526	2.06857	2.04363	1.0122	1.0478	Wumeng_black_bone	FM_-/-	PRJNA947391	https://www.ncbi.nlm.nih.gov/bioproject/?term=PRJNA947391%C2%A0
P391_WMBBC32	5.51731	10.6271	5.25354	10.437	2.02285	1.98666	1.01821	1.05021	Wumeng_black_bone	FM_-/-	PRJNA947391	https://www.ncbi.nlm.nih.gov/bioproject/?term=PRJNA947391%C2%A0
P391_WMBBC28	11.0634	21.5987	10.5172	20.9771	2.05365	1.99455	1.02963	1.05193	Wumeng_black_bone	FM_-/-	PRJNA947391	https://www.ncbi.nlm.nih.gov/bioproject/?term=PRJNA947391%C2%A0
P391_WMBBC115	15.6357	24.2726	14.8441	24.7265	1.63517	1.66575	0.981643	1.05333	Wumeng_black_bone	FM_+/-	PRJNA947391	https://www.ncbi.nlm.nih.gov/bioproject/?term=PRJNA947391%C2%A0
P391_WMBBC31	14.3637	27.0823	13.5989	26.6455	1.99151	1.95939	1.01639	1.05624	Wumeng_black_bone	FM_-/-	PRJNA947391	https://www.ncbi.nlm.nih.gov/bioproject/?term=PRJNA947391%C2%A0
P391_WMBBC30	12.0045	23.0316	11.3527	23.1544	2.02873	2.03955	0.994696	1.05741	Wumeng_black_bone	FM_-/-	PRJNA947391	https://www.ncbi.nlm.nih.gov/bioproject/?term=PRJNA947391%C2%A0
P391_WMBBC121	11.6773	16.9446	11.0403	16.7391	1.5348	1.51618	1.01228	1.0577	Wumeng_black_bone	FM_+/-	PRJNA947391	https://www.ncbi.nlm.nih.gov/bioproject/?term=PRJNA947391%C2%A0
P391_WMBBC108	11.5707	22.4924	10.9134	22.0301	2.06099	2.01863	1.02098	1.06023	Wumeng_black_bone	FM_-/-	PRJNA947391	https://www.ncbi.nlm.nih.gov/bioproject/?term=PRJNA947391%C2%A0
P391_WMBBC106	12.678	24.396	11.94	23.9645	2.04322	2.00708	1.01801	1.06181	Wumeng_black_bone	FM_-/-	PRJNA947391	https://www.ncbi.nlm.nih.gov/bioproject/?term=PRJNA947391%C2%A0
P391_WMBBC117	11.3861	22.3083	10.6922	21.9035	2.08641	2.04855	1.01848	1.0649	Wumeng_black_bone	FM_-/-	PRJNA947391	https://www.ncbi.nlm.nih.gov/bioproject/?term=PRJNA947391%C2%A0
P391_WMBBC36	15.0046	27.9648	13.9615	28.2719	2.00299	2.02499	0.989138	1.07471	Wumeng_black_bone	FM_-/-	PRJNA947391	https://www.ncbi.nlm.nih.gov/bioproject/?term=PRJNA947391%C2%A0
P391_WMBBC112	12.7285	22.0395	11.447	21.079	1.92535	1.84144	1.04557	1.11195	Wumeng_black_bone	FM_-/-	PRJNA947391	https://www.ncbi.nlm.nih.gov/bioproject/?term=PRJNA947391%C2%A0
P391_XY_AJ27	15.1373	21.804	14.7825	22.2672	1.47499	1.50632	0.979198	1.024	Xingyi_Bantam	FM_+/-	PRJNA947391	https://www.ncbi.nlm.nih.gov/bioproject/?term=PRJNA947391%C2%A0
P999_Luning5	29.2149	51.8448	28.2894	50.9419	1.83266	1.80074	1.01772	1.03272	Luning	FM_-/-	PRJNA954999	https://www.ncbi.nlm.nih.gov/bioproject/?term=PRJNA954999%C2%A0
P999_Luning4	33.5967	60.0428	31.914	58.1053	1.88139	1.82068	1.03334	1.05273	Luning	FM_-/-	PRJNA954999	https://www.ncbi.nlm.nih.gov/bioproject/?term=PRJNA954999%C2%A0
P999_Luning3	34.6156	62.4085	32.4798	59.7015	1.92146	1.83811	1.04534	1.06576	Luning	FM_-/-	PRJNA954999	https://www.ncbi.nlm.nih.gov/bioproject/?term=PRJNA954999%C2%A0
P999_Luning2	41.1002	75.9283	38.486	73.1849	1.97288	1.9016	1.03749	1.06793	Luning	FM_-/-	PRJNA954999	https://www.ncbi.nlm.nih.gov/bioproject/?term=PRJNA954999%C2%A0
P999_Luning1	38.6288	69.3404	35.5379	66.6348	1.95117	1.87503	1.0406	1.08698	Luning	FM_-/-	PRJNA954999	https://www.ncbi.nlm.nih.gov/bioproject/?term=PRJNA954999%C2%A0
SAMN35127557	18.8055	15.2498	16.6846	15.2281	0.914005	0.912704	1.00142	1.12712	Araucana	WT_+/+	PRJNA973554	https://www.ncbi.nlm.nih.gov/bioproject/?term=PRJNA973554%C2%A0
SAMN35127457	13.2464	12.4534	12.7774	12.9822	0.974643	1.01603	0.959267	1.03671	Aseel	WT_+/+	PRJNA973554	https://www.ncbi.nlm.nih.gov/bioproject/?term=PRJNA973554%C2%A0
SAMN35127467	13.2071	12.2096	12.7253	12.5626	0.959474	0.987214	0.971901	1.03786	Barnevelder	WT_+/+	PRJNA973554	https://www.ncbi.nlm.nih.gov/bioproject/?term=PRJNA973554%C2%A0
SAMN35127479	14.0279	13.0578	13.4334	13.2884	0.97204	0.989206	0.982647	1.04426	Barnevelder	WT_+/+	PRJNA973554	https://www.ncbi.nlm.nih.gov/bioproject/?term=PRJNA973554%C2%A0
SAMN35127497	14.062	12.7922	13.4831	13.0217	0.948758	0.965779	0.982376	1.04293	Gold_Laced_Wyandotte	WT_+/+	PRJNA973554	https://www.ncbi.nlm.nih.gov/bioproject/?term=PRJNA973554%C2%A0
